# Supplementary material for: Chemokine receptor CXCR7 activates Aurora Kinase A and promotes neuroendocrine prostate cancer growth
Source: J Clin Invest. 2023 Aug 1;133(15):e166248. doi: 10.1172/JCI166248 (PMC10378179; doi:10.1172/JCI166248)
Supplement: Supplemental table 3 [file jci-133-166248-s024.xlsx]

## Sheet: Table 
Supplementary Table 3. Mass spectrometry data of CXCR7-FLAG-interacting proteins
Unique	Total	Protein	MWT	Annotation
6	212	ACKR3	41.47	Atypical chemokine receptor 3
45	159	TUBB4B	49.8	Tubulin beta-4B chain
14	155	ACTA2	41.98	Actin, aortic smooth muscle OS=Homo sapiens GN=ACTA2 PE=1 SV=1
53	153	ATP5B	56.52	ATP synthase subunit beta, mitochondrial OS=Homo sapiens GN=ATP5B PE=1 SV=3
47	144	ATP5A1	59.71	ATP synthase subunit alpha, mitochondrial OS=Homo sapiens GN=ATP5A1 PE=1 SV=1
86	105	PRKDC	468.79	DNA-dependent protein kinase catalytic subunit OS=Homo sapiens GN=PRKDC PE=1 SV=3
16	104	Ighg1	43.36	Ig gamma-1 chain C region, membrane-bound form OS=Mus musculus GN=Ighg1 PE=1 SV=2
35	95	HSPD1	61.02	60 kDa heat shock protein, mitochondrial OS=Homo sapiens GN=HSPD1 PE=1 SV=2
14	72	RPS18	17.71	40S ribosomal protein S18 OS=Homo sapiens GN=RPS18 PE=1 SV=3
56	68	GCN1	292.57	eIF-2-alpha kinase activator GCN1 OS=Homo sapiens GN=GCN1 PE=1 SV=6
32	68	HSPA5	72.29	78 kDa glucose-regulated protein OS=Homo sapiens GN=HSPA5 PE=1 SV=2
29	65	TUBA1C	49.86	Tubulin alpha-1C chain
32	55	PRMT5	72.64	Protein arginine N-methyltransferase 5 OS=Homo sapiens GN=PRMT5 PE=1 SV=4
44	54	MAP1B	270.47	Microtubule-associated protein 1B
18	53	PPM1B	52.61	Protein phosphatase 1B OS=Homo sapiens GN=PPM1B PE=1 SV=1
31	51	PKM	57.9	Pyruvate kinase PKM OS=Homo sapiens GN=PKM PE=1 SV=4
14	48	ATP5F1	28.89	ATP synthase F(0) complex subunit B1, mitochondrial OS=Homo sapiens GN=ATP5F1 PE=1 SV=2
23	48	CCT5	59.63	T-complex protein 1 subunit epsilon OS=Homo sapiens GN=CCT5 PE=1 SV=1
25	48	NCL	76.57	Nucleolin OS=Homo sapiens GN=NCL PE=1 SV=3
15	47	HSP90AB1	83.21	Heat shock protein HSP 90-beta OS=Homo sapiens GN=HSP90AB1 PE=1 SV=4
5	46	HSPA2	69.98	Heat shock-related 70 kDa protein 2 OS=Homo sapiens GN=HSPA2 PE=1 SV=1
11	46	PHB2	33.28	Prohibitin-2 OS=Homo sapiens GN=PHB2 PE=1 SV=2
18	45	CANX	67.53	Calnexin OS=Homo sapiens GN=CANX PE=1 SV=2
27	45	P4HB	57.08	Protein disulfide-isomerase OS=Homo sapiens GN=P4HB PE=1 SV=3
21	44	ATP1A1	112.82	Sodium/potassium-transporting ATPase subunit alpha-1 OS=Homo sapiens GN=ATP1A1 PE=1 SV=1
17	43	SLC25A6	32.85	ADP/ATP translocase 3 OS=Homo sapiens GN=SLC25A6 PE=1 SV=4
31	42	HADHA	82.95	Trifunctional enzyme subunit alpha, mitochondrial OS=Homo sapiens GN=HADHA PE=1 SV=2
31	41	KIF11	119.09	Kinesin-like protein KIF11 OS=Homo sapiens GN=KIF11 PE=1 SV=2
21	40	PFKFB2	58.44	6-phosphofructo-2-kinase/fructose-2,6-bisphosphatase 2 OS=Homo sapiens GN=PFKFB2 PE=1 SV=2
25	39	RPS3	26.67	40S ribosomal protein S3 OS=Homo sapiens GN=RPS3 PE=1 SV=2
18	38	THRAP3	108.6	Thyroid hormone receptor-associated protein 3 OS=Homo sapiens GN=THRAP3 PE=1 SV=2
31	35	FASN	273.25	Fatty acid synthase OS=Homo sapiens GN=FASN PE=1 SV=3
24	35	HSPA8	70.85	Heat shock cognate 71 kDa protein OS=Homo sapiens GN=HSPA8 PE=1 SV=1
24	33	PRUNE2	340.42	Protein prune homolog 2 OS=Homo sapiens GN=PRUNE2 PE=1 SV=3
16	31	ATP5C1	32.98	ATP synthase subunit gamma, mitochondrial OS=Homo sapiens GN=ATP5C1 PE=1 SV=1
10	31	CLGN	69.99	Calmegin OS=Homo sapiens GN=CLGN PE=1 SV=1
10	31	HIST1H2BB	13.94	Histone H2B type 1-B OS=Homo sapiens GN=HIST1H2BB PE=1 SV=2
18	31	SLC25A3	40.07	Phosphate carrier protein, mitochondrial OS=Homo sapiens GN=SLC25A3 PE=1 SV=2
18	30	TUFM	49.51	Elongation factor Tu, mitochondrial OS=Homo sapiens GN=TUFM PE=1 SV=2
13	29	ATP5H	18.48	ATP synthase subunit d, mitochondrial OS=Homo sapiens GN=ATP5H PE=1 SV=3
15	29	ATP5O	23.26	ATP synthase subunit O, mitochondrial OS=Homo sapiens GN=ATP5O PE=1 SV=1
10	28	PGAM5	31.98	Serine/threonine-protein phosphatase PGAM5, mitochondrial OS=Homo sapiens GN=PGAM5 PE=1 SV=2
11	27	ACTG1	41.77	Actin, cytoplasmic 2 OS=Homo sapiens GN=ACTG1 PE=1 SV=1
26	27	MYH9	226.39	Myosin-9 OS=Homo sapiens GN=MYH9 PE=1 SV=4
9	27	TFRC	84.82	Transferrin receptor protein 1 OS=Homo sapiens GN=TFRC PE=1 SV=2
16	26	CKAP4	65.98	Cytoskeleton-associated protein 4 OS=Homo sapiens GN=CKAP4 PE=1 SV=2
20	26	EPRS	170.48	Bifunctional glutamate/proline--tRNA ligase OS=Homo sapiens GN=EPRS PE=1 SV=5
21	26	HADHB	51.26	Trifunctional enzyme subunit beta, mitochondrial OS=Homo sapiens GN=HADHB PE=1 SV=3
13	26	HNRNPK	50.94	Heterogeneous nuclear ribonucleoprotein K OS=Homo sapiens GN=HNRNPK PE=1 SV=1
12	26	IDH2	50.88	Isocitrate dehydrogenase [NADP], mitochondrial OS=Homo sapiens GN=IDH2 PE=1 SV=2
19	25	ATP2A2	114.68	Sarcoplasmic/endoplasmic reticulum calcium ATPase 2 OS=Homo sapiens GN=ATP2A2 PE=1 SV=1
20	25	CLTC	191.49	Clathrin heavy chain 1 OS=Homo sapiens GN=CLTC PE=1 SV=5
22	25	SMCHD1	226.23	Structural maintenance of chromosomes flexible hinge domain-containing protein 1 OS=Homo sapiens GN=SMCHD1 PE=1 SV=2
13	23	EEF1A1	50.11	Elongation factor 1-alpha 1 OS=Homo sapiens GN=EEF1A1 PE=1 SV=1
15	22	HSP90B1	92.41	Endoplasmin OS=Homo sapiens GN=HSP90B1 PE=1 SV=1
18	21	ACSL1	77.89	Long-chain-fatty-acid--CoA ligase 1 OS=Homo sapiens GN=ACSL1 PE=1 SV=1
10	21	BCLAF1	106.06	Bcl-2-associated transcription factor 1 OS=Homo sapiens GN=BCLAF1 PE=1 SV=2
8	21	HSP90AB2P	44.32	Putative heat shock protein HSP 90-beta 2 OS=Homo sapiens GN=HSP90AB2P PE=1 SV=2
18	21	HSPA9	73.63	Stress-70 protein, mitochondrial OS=Homo sapiens GN=HSPA9 PE=1 SV=2
16	21	PDIA3	56.75	Protein disulfide-isomerase A3 OS=Homo sapiens GN=PDIA3 PE=1 SV=4
9	20	ETFA	35.06	Electron transfer flavoprotein subunit alpha, mitochondrial OS=Homo sapiens GN=ETFA PE=1 SV=1
9	20	HSPB1	22.77	Heat shock protein beta-1 OS=Homo sapiens GN=HSPB1 PE=1 SV=2
18	20	PABPC1	70.63	Polyadenylate-binding protein 1 OS=Homo sapiens GN=PABPC1 PE=1 SV=2
15	20	PHGDH	56.61	D-3-phosphoglycerate dehydrogenase OS=Homo sapiens GN=PHGDH PE=1 SV=4
17	19	LRPPRC	157.81	Leucine-rich PPR motif-containing protein, mitochondrial OS=Homo sapiens GN=LRPPRC PE=1 SV=3
17	19	MYO6	149.6	Unconventional myosin-VI OS=Homo sapiens GN=MYO6 PE=1 SV=4
15	19	RPN1	68.53	Dolichyl-diphosphooligosaccharide--protein glycosyltransferase subunit 1 OS=Homo sapiens GN=RPN1 PE=1 SV=1
14	19	SF3B1	145.74	Splicing factor 3B subunit 1 OS=Homo sapiens GN=SF3B1 PE=1 SV=3
6	19	TUBB	49.64	Tubulin beta chain
16	19	XPO1	123.31	Exportin-1 OS=Homo sapiens GN=XPO1 PE=1 SV=1
11	18	HNRNPM	77.46	Heterogeneous nuclear ribonucleoprotein M OS=Homo sapiens GN=HNRNPM PE=1 SV=3
7	18	RPS14	16.26	40S ribosomal protein S14 OS=Homo sapiens GN=RPS14 PE=1 SV=3
8	18	SLC3A2	67.95	4F2 cell-surface antigen heavy chain OS=Homo sapiens GN=SLC3A2 PE=1 SV=3
13	18	SYT4	47.93	Synaptotagmin-4 OS=Homo sapiens GN=SYT4 PE=1 SV=1
15	17	DYNC1H1	532.07	Cytoplasmic dynein 1 heavy chain 1 OS=Homo sapiens GN=DYNC1H1 PE=1 SV=5
8	17	KPNB1	97.11	Importin subunit beta-1 OS=Homo sapiens GN=KPNB1 PE=1 SV=2
14	17	MDH2	35.48	Malate dehydrogenase, mitochondrial OS=Homo sapiens GN=MDH2 PE=1 SV=3
14	17	RBM10	103.47	RNA-binding protein 10 OS=Homo sapiens GN=RBM10 PE=1 SV=3
9	17	RPL13	24.25	60S ribosomal protein L13 OS=Homo sapiens GN=RPL13 PE=1 SV=4
9	17	SLC25A5	32.83	ADP/ATP translocase 2 OS=Homo sapiens GN=SLC25A5 PE=1 SV=7
10	17	WDR77	36.7	Methylosome protein 50 OS=Homo sapiens GN=WDR77 PE=1 SV=1
12	16	ENO1	47.14	Alpha-enolase OS=Homo sapiens GN=ENO1 PE=1 SV=2
10	16	FARSA	57.53	Phenylalanine--tRNA ligase alpha subunit OS=Homo sapiens GN=FARSA PE=1 SV=3
11	16	HSP90AB3P	68.28	Putative heat shock protein HSP 90-beta-3 OS=Homo sapiens GN=HSP90AB3P PE=5 SV=1
7	16	KCTD5	26.08	BTB/POZ domain-containing protein KCTD5 OS=Homo sapiens GN=KCTD5 PE=1 SV=1
13	16	SCYL2	103.64	SCY1-like protein 2 OS=Homo sapiens GN=SCYL2 PE=1 SV=1
8	16	TPI1	30.77	Triosephosphate isomerase OS=Homo sapiens GN=TPI1 PE=1 SV=3
12	15	ACSL3	80.37	Long-chain-fatty-acid--CoA ligase 3 OS=Homo sapiens GN=ACSL3 PE=1 SV=3
11	15	ATP2A1	110.18	Sarcoplasmic/endoplasmic reticulum calcium ATPase 1 OS=Homo sapiens GN=ATP2A1 PE=1 SV=1
12	15	ATP5J	12.58	ATP synthase-coupling factor 6, mitochondrial OS=Homo sapiens GN=ATP5J PE=1 SV=1
5	15	EMD	28.98	Emerin OS=Homo sapiens GN=EMD PE=1 SV=1
14	15	IMMT	83.63	MICOS complex subunit MIC60 OS=Homo sapiens GN=IMMT PE=1 SV=1
7	15	PSMC2	48.6	26S protease regulatory subunit 7 OS=Homo sapiens GN=PSMC2 PE=1 SV=3
12	15	QPCTL	42.9	Glutaminyl-peptide cyclotransferase-like protein OS=Homo sapiens GN=QPCTL PE=1 SV=2
5	15	RPLP0P6	34.34	60S acidic ribosomal protein P0-like OS=Homo sapiens GN=RPLP0P6 PE=5 SV=1
3	15	SPINT2	28.21	Kunitz-type protease inhibitor 2 OS=Homo sapiens GN=SPINT2 PE=1 SV=2
11	14	ALDH1B1	57.17	Aldehyde dehydrogenase X, mitochondrial OS=Homo sapiens GN=ALDH1B1 PE=1 SV=3
10	14	CKB	42.62	Creatine kinase B-type OS=Homo sapiens GN=CKB PE=1 SV=1
13	14	COPA	138.26	Coatomer subunit alpha OS=Homo sapiens GN=COPA PE=1 SV=2
6	14	HIST1H1B	22.57	Histone H1.5 OS=Homo sapiens GN=HIST1H1B PE=1 SV=3
14	14	NPEPPS	103.21	Puromycin-sensitive aminopeptidase OS=Homo sapiens GN=NPEPPS PE=1 SV=2
8	14	SNRPD2	13.52	Small nuclear ribonucleoprotein Sm D2 OS=Homo sapiens GN=SNRPD2 PE=1 SV=1
13	14	SQOR	49.93	Sulfide:quinone oxidoreductase, mitochondrial OS=Homo sapiens GN=SQOR PE=1 SV=1
4	14	UBA52	14.72	Ubiquitin-60S ribosomal protein L40 OS=Homo sapiens GN=UBA52 PE=1 SV=2
12	14	UQCRC2	48.41	Cytochrome b-c1 complex subunit 2, mitochondrial OS=Homo sapiens GN=UQCRC2 PE=1 SV=3
12	14	VCP	89.27	Transitional endoplasmic reticulum ATPase OS=Homo sapiens GN=VCP PE=1 SV=4
10	13	COMT	30.02	Catechol O-methyltransferase OS=Homo sapiens GN=COMT PE=1 SV=2
9	13	CSE1L	110.35	Exportin-2 OS=Homo sapiens GN=CSE1L PE=1 SV=3
12	13	DSG2	122.22	Desmoglein-2 OS=Homo sapiens GN=DSG2 PE=1 SV=2
10	13	GAPDH	36.03	Glyceraldehyde-3-phosphate dehydrogenase OS=Homo sapiens GN=GAPDH PE=1 SV=3
9	13	HNRNPL	64.09	Heterogeneous nuclear ribonucleoprotein L OS=Homo sapiens GN=HNRNPL PE=1 SV=2
8	13	HSP90AA1	84.61	Heat shock protein HSP 90-alpha OS=Homo sapiens GN=HSP90AA1 PE=1 SV=5
6	13	RPL4	47.67	60S ribosomal protein L4 OS=Homo sapiens GN=RPL4 PE=1 SV=5
9	13	RPLP2	11.66	60S acidic ribosomal protein P2 OS=Homo sapiens GN=RPLP2 PE=1 SV=1
7	13	RPS19	16.05	40S ribosomal protein S19 OS=Homo sapiens GN=RPS19 PE=1 SV=2
11	13	SLC25A10	31.26	Mitochondrial dicarboxylate carrier OS=Homo sapiens GN=SLC25A10 PE=1 SV=2
11	13	SLC25A11	34.04	Mitochondrial 2-oxoglutarate/malate carrier protein OS=Homo sapiens GN=SLC25A11 PE=1 SV=3
11	13	TRIM21	54.14	E3 ubiquitin-protein ligase TRIM21 OS=Homo sapiens GN=TRIM21 PE=1 SV=1
11	13	UGDH	54.99	UDP-glucose 6-dehydrogenase OS=Homo sapiens GN=UGDH PE=1 SV=1
9	12	ABCC4	149.43	Multidrug resistance-associated protein 4 OS=Homo sapiens GN=ABCC4 PE=1 SV=3
9	12	CNDP2	52.84	Cytosolic non-specific dipeptidase OS=Homo sapiens GN=CNDP2 PE=1 SV=2
10	12	CPT1A	88.31	Carnitine O-palmitoyltransferase 1, liver isoform OS=Homo sapiens GN=CPT1A PE=1 SV=2
4	12	HIST1H1A	21.83	Histone H1.1 OS=Homo sapiens GN=HIST1H1A PE=1 SV=3
10	12	MAOA	59.64	Amine oxidase [flavin-containing] A OS=Homo sapiens GN=MAOA PE=1 SV=1
7	12	MVP	99.27	Major vault protein OS=Homo sapiens GN=MVP PE=1 SV=4
4	12	PPM1A	42.42	Protein phosphatase 1A OS=Homo sapiens GN=PPM1A PE=1 SV=1
9	12	PSMC3	49.17	26S protease regulatory subunit 6A OS=Homo sapiens GN=PSMC3 PE=1 SV=3
10	12	PTPRF	212.74	Receptor-type tyrosine-protein phosphatase F OS=Homo sapiens GN=PTPRF PE=1 SV=2
9	12	RPL7A	29.98	60S ribosomal protein L7a OS=Homo sapiens GN=RPL7A PE=1 SV=2
11	12	RPN2	69.24	Dolichyl-diphosphooligosaccharide--protein glycosyltransferase subunit 2 OS=Homo sapiens GN=RPN2 PE=1 SV=3
7	12	RPS25	13.73	40S ribosomal protein S25 OS=Homo sapiens GN=RPS25 PE=1 SV=1
9	12	SLC25A13	74.13	Calcium-binding mitochondrial carrier protein Aralar2 OS=Homo sapiens GN=SLC25A13 PE=1 SV=2
10	12	SRRM2	299.44	Serine/arginine repetitive matrix protein 2 OS=Homo sapiens GN=SRRM2 PE=1 SV=2
3	12	THEM6	23.85	Protein THEM6 OS=Homo sapiens GN=THEM6 PE=1 SV=2
3	12	YWHAQ	27.75	14-3-3 protein theta OS=Homo sapiens GN=YWHAQ PE=1 SV=1
8	11	AIFM1	66.86	Apoptosis-inducing factor 1, mitochondrial OS=Homo sapiens GN=AIFM1 PE=1 SV=1
8	11	ALDH3A2	54.81	Fatty aldehyde dehydrogenase OS=Homo sapiens GN=ALDH3A2 PE=1 SV=1
9	11	ATP6V1A	68.26	V-type proton ATPase catalytic subunit A OS=Homo sapiens GN=ATP6V1A PE=1 SV=2
7	11	CALR	48.11	Calreticulin OS=Homo sapiens GN=CALR PE=1 SV=1
10	11	CCT3	60.5	T-complex protein 1 subunit gamma OS=Homo sapiens GN=CCT3 PE=1 SV=4
11	11	EEF2	95.28	Elongation factor 2 OS=Homo sapiens GN=EEF2 PE=1 SV=4
10	11	HNRNPU	90.53	Heterogeneous nuclear ribonucleoprotein U OS=Homo sapiens GN=HNRNPU PE=1 SV=6
8	11	NONO	54.2	Non-POU domain-containing octamer-binding protein OS=Homo sapiens GN=NONO PE=1 SV=4
8	11	PCBP1	37.47	Poly(rC)-binding protein 1 OS=Homo sapiens GN=PCBP1 PE=1 SV=2
10	11	PHB	29.79	Prohibitin OS=Homo sapiens GN=PHB PE=1 SV=1
11	11	PLXNB2	205	Plexin-B2 OS=Homo sapiens GN=PLXNB2 PE=1 SV=3
4	11	RPL22L1	14.6	60S ribosomal protein L22-like 1 OS=Homo sapiens GN=RPL22L1 PE=1 SV=2
9	11	RPL7	29.21	60S ribosomal protein L7 OS=Homo sapiens GN=RPL7 PE=1 SV=1
7	11	RPS17	15.54	40S ribosomal protein S17 OS=Homo sapiens GN=RPS17 PE=1 SV=2
5	11	RPS27	9.45	40S ribosomal protein S27 OS=Homo sapiens GN=RPS27 PE=1 SV=3
9	11	STOML2	38.51	Stomatin-like protein 2, mitochondrial OS=Homo sapiens GN=STOML2 PE=1 SV=1
7	10	CCT2	57.45	T-complex protein 1 subunit beta OS=Homo sapiens GN=CCT2 PE=1 SV=4
8	10	CCT8	59.58	T-complex protein 1 subunit theta OS=Homo sapiens GN=CCT8 PE=1 SV=4
9	10	DHX15	90.88	Pre-mRNA-splicing factor ATP-dependent RNA helicase DHX15 OS=Homo sapiens GN=DHX15 PE=1 SV=2
10	10	ILF2	43.04	Interleukin enhancer-binding factor 2 OS=Homo sapiens GN=ILF2 PE=1 SV=2
4	10	MBOAT7	52.73	Lysophospholipid acyltransferase 7 OS=Homo sapiens GN=MBOAT7 PE=1 SV=2
7	10	MYL6	16.92	Myosin light polypeptide 6 OS=Homo sapiens GN=MYL6 PE=1 SV=2
10	10	PDHB	39.21	Pyruvate dehydrogenase E1 component subunit beta, mitochondrial OS=Homo sapiens GN=PDHB PE=1 SV=3
8	10	PDIA6	48.09	Protein disulfide-isomerase A6 OS=Homo sapiens GN=PDIA6 PE=1 SV=1
10	10	PRDX1	22.1	Peroxiredoxin-1 OS=Homo sapiens GN=PRDX1 PE=1 SV=1
7	10	PSMC5	45.6	26S protease regulatory subunit 8 OS=Homo sapiens GN=PSMC5 PE=1 SV=1
10	10	RNF213	591.03	E3 ubiquitin-protein ligase RNF213 OS=Homo sapiens GN=RNF213 PE=1 SV=3
8	10	SEC16A	233.37	Protein transport protein Sec16A OS=Homo sapiens GN=SEC16A PE=1 SV=3
10	10	SF3B2	100.16	Splicing factor 3B subunit 2 OS=Homo sapiens GN=SF3B2 PE=1 SV=2
6	10	SLC25A1	33.99	Tricarboxylate transport protein, mitochondrial OS=Homo sapiens GN=SLC25A1 PE=1 SV=2
8	10	TAB1	54.61	TGF-beta-activated kinase 1 and MAP3K7-binding protein 1 OS=Homo sapiens GN=TAB1 PE=1 SV=1
8	10	UGGT1	177.08	UDP-glucose:glycoprotein glucosyltransferase 1 OS=Homo sapiens GN=UGGT1 PE=1 SV=3
8	9	AFG3L2	88.53	AFG3-like protein 2 OS=Homo sapiens GN=AFG3L2 PE=1 SV=2
9	9	DDX17	80.22	Probable ATP-dependent RNA helicase DDX17 OS=Homo sapiens GN=DDX17 PE=1 SV=2
7	9	ECM29	204.16	Proteasome-associated protein ECM29 homolog OS=Homo sapiens GN=ECM29 PE=1 SV=2
3	9	EWSR1	68.44	RNA-binding protein EWS OS=Homo sapiens GN=EWSR1 PE=1 SV=1
7	9	FAAH	63.03	Fatty-acid amide hydrolase 1 OS=Homo sapiens GN=FAAH PE=1 SV=2
6	9	HSPA1L	70.33	Heat shock 70 kDa protein 1-like OS=Homo sapiens GN=HSPA1L PE=1 SV=2
9	9	PPIB	23.73	Peptidyl-prolyl cis-trans isomerase B OS=Homo sapiens GN=PPIB PE=1 SV=2
9	9	PRDX6	25.02	Peroxiredoxin-6 OS=Homo sapiens GN=PRDX6 PE=1 SV=3
8	9	PSMC4	47.34	26S protease regulatory subunit 6B OS=Homo sapiens GN=PSMC4 PE=1 SV=2
8	9	PSMC6	44.15	26S protease regulatory subunit 10B OS=Homo sapiens GN=PSMC6 PE=1 SV=1
7	9	PSMD2	100.14	26S proteasome non-ATPase regulatory subunit 2 OS=Homo sapiens GN=PSMD2 PE=1 SV=3
5	9	RPL38	8.21	60S ribosomal protein L38 OS=Homo sapiens GN=RPL38 PE=1 SV=2
7	9	RPL6	32.71	60S ribosomal protein L6 OS=Homo sapiens GN=RPL6 PE=1 SV=3
5	9	RPS16	16.44	40S ribosomal protein S16 OS=Homo sapiens GN=RPS16 PE=1 SV=2
5	9	RPS7	22.11	40S ribosomal protein S7 OS=Homo sapiens GN=RPS7 PE=1 SV=1
8	9	SNRNP200	244.35	U5 small nuclear ribonucleoprotein 200 kDa helicase OS=Homo sapiens GN=SNRNP200 PE=1 SV=2
6	9	TMED10	24.96	Transmembrane emp24 domain-containing protein 10 OS=Homo sapiens GN=TMED10 PE=1 SV=2
3	9	TUBB2B	49.92	Tubulin beta-2B chain
8	9	VDAC2	31.55	Voltage-dependent anion-selective channel protein 2 OS=Homo sapiens GN=VDAC2 PE=1 SV=2
7	8	ABCC1	171.48	Multidrug resistance-associated protein 1 OS=Homo sapiens GN=ABCC1 PE=1 SV=3
7	8	ACADSB	47.46	Short/branched chain specific acyl-CoA dehydrogenase, mitochondrial OS=Homo sapiens GN=ACADSB PE=1 SV=1
8	8	ACADVL	70.35	Very long-chain specific acyl-CoA dehydrogenase, mitochondrial OS=Homo sapiens GN=ACADVL PE=1 SV=1
7	8	ATAD3A	71.32	ATPase family AAA domain-containing protein 3A OS=Homo sapiens GN=ATAD3A PE=1 SV=2
8	8	CAND1	136.29	Cullin-associated NEDD8-dissociated protein 1 OS=Homo sapiens GN=CAND1 PE=1 SV=2
6	8	CFL1	18.49	Cofilin-1 OS=Homo sapiens GN=CFL1 PE=1 SV=3
8	8	COG1	108.91	Conserved oligomeric Golgi complex subunit 1
8	8	CTNNA1	100.01	Catenin alpha-1 OS=Homo sapiens GN=CTNNA1 PE=1 SV=1
8	8	CTNND1	108.1	Catenin delta-1 OS=Homo sapiens GN=CTNND1 PE=1 SV=1
8	8	DARS	57.1	Aspartate--tRNA ligase, cytoplasmic OS=Homo sapiens GN=DARS PE=1 SV=2
5	8	ERGIC1	32.57	Endoplasmic reticulum-Golgi intermediate compartment protein 1
8	8	GFPT1	78.76	Glutamine--fructose-6-phosphate aminotransferase [isomerizing] 1 OS=Homo sapiens GN=GFPT1 PE=1 SV=3
7	8	HACD3	43.13	Very-long-chain (3R)-3-hydroxyacyl-CoA dehydratase 3 OS=Homo sapiens GN=HACD3 PE=1 SV=2
3	8	HIST1H2AH	13.9	Histone H2A type 1-H OS=Homo sapiens GN=HIST1H2AH PE=1 SV=3
7	8	HNRNPA2B1	37.41	Heterogeneous nuclear ribonucleoproteins A2/B1 OS=Homo sapiens GN=HNRNPA2B1 PE=1 SV=2
4	8	HNRNPH2	49.23	Heterogeneous nuclear ribonucleoprotein H2 OS=Homo sapiens GN=HNRNPH2 PE=1 SV=1
8	8	HYOU1	111.27	Hypoxia up-regulated protein 1 OS=Homo sapiens GN=HYOU1 PE=1 SV=1
8	8	ILF3	95.28	Interleukin enhancer-binding factor 3 OS=Homo sapiens GN=ILF3 PE=1 SV=3
6	8	KHSRP	73.07	Far upstream element-binding protein 2 OS=Homo sapiens GN=KHSRP PE=1 SV=4
7	8	MLEC	32.21	Malectin OS=Homo sapiens GN=MLEC PE=1 SV=1
6	8	NAMPT	55.49	Nicotinamide phosphoribosyltransferase OS=Homo sapiens GN=NAMPT PE=1 SV=1
8	8	NOMO3	134.05	Nodal modulator 3 OS=Homo sapiens GN=NOMO3 PE=3 SV=2
6	8	PCNA	28.75	Proliferating cell nuclear antigen OS=Homo sapiens GN=PCNA PE=1 SV=1
7	8	PRDX2	21.88	Peroxiredoxin-2 OS=Homo sapiens GN=PRDX2 PE=1 SV=5
8	8	PSMC1	49.15	26S protease regulatory subunit 4 OS=Homo sapiens GN=PSMC1 PE=1 SV=1
5	8	PSMD11	47.43	26S proteasome non-ATPase regulatory subunit 11 OS=Homo sapiens GN=PSMD11 PE=1 SV=3
8	8	RPL23	14.86	60S ribosomal protein L23 OS=Homo sapiens GN=RPL23 PE=1 SV=1
7	8	RPL3	46.08	60S ribosomal protein L3 OS=Homo sapiens GN=RPL3 PE=1 SV=2
6	8	RPS3A	29.93	40S ribosomal protein S3a OS=Homo sapiens GN=RPS3A PE=1 SV=2
5	8	SCAMP3	38.26	Secretory carrier-associated membrane protein 3 OS=Homo sapiens GN=SCAMP3 PE=1 SV=3
6	8	SF3B3	135.49	Splicing factor 3B subunit 3 OS=Homo sapiens GN=SF3B3 PE=1 SV=4
8	8	SFXN1	35.6	Sideroflexin-1 OS=Homo sapiens GN=SFXN1 PE=1 SV=4
7	8	SLC25A24	53.32	Calcium-binding mitochondrial carrier protein SCaMC-1 OS=Homo sapiens GN=SLC25A24 PE=1 SV=2
6	8	SRSF1	27.73	Serine/arginine-rich splicing factor 1 OS=Homo sapiens GN=SRSF1 PE=1 SV=2
7	8	STK38	54.16	Serine/threonine-protein kinase 38 OS=Homo sapiens GN=STK38 PE=1 SV=1
8	8	STK38L	53.97	Serine/threonine-protein kinase 38-like OS=Homo sapiens GN=STK38L PE=1 SV=3
3	8	TUBA3C	49.93	Tubulin alpha-3C/D chain
7	8	UBA1	117.77	Ubiquitin-like modifier-activating enzyme 1 OS=Homo sapiens GN=UBA1 PE=1 SV=3
6	8	YA61	14.86	Drug-sensitive protein 1 OS=Homo sapiens GN=YA61 PE=2 SV=1
5	8	YBX3	40.07	Y-box-binding protein 3 OS=Homo sapiens GN=YBX3 PE=1 SV=4
6	8	YWHAE	29.16	14-3-3 protein epsilon OS=Homo sapiens GN=YWHAE PE=1 SV=1
6	7	APMAP	46.45	Adipocyte plasma membrane-associated protein OS=Homo sapiens GN=APMAP PE=1 SV=2
7	7	ARF3	20.59	ADP-ribosylation factor 3 OS=Homo sapiens GN=ARF3 PE=1 SV=2
7	7	ARFGEF3	240.5	Brefeldin A-inhibited guanine nucleotide-exchange protein 3 OS=Homo sapiens GN=ARFGEF3 PE=1 SV=3
6	7	BDH1	38.13	D-beta-hydroxybutyrate dehydrogenase, mitochondrial OS=Homo sapiens GN=BDH1 PE=1 SV=3
5	7	BZW2	48.13	Basic leucine zipper and W2 domain-containing protein 2 OS=Homo sapiens GN=BZW2 PE=1 SV=1
4	7	CAPZA1	32.9	F-actin-capping protein subunit alpha-1 OS=Homo sapiens GN=CAPZA1 PE=1 SV=3
6	7	CCT6A	57.99	T-complex protein 1 subunit zeta OS=Homo sapiens GN=CCT6A PE=1 SV=3
7	7	COPG1	97.66	Coatomer subunit gamma-1 OS=Homo sapiens GN=COPG1 PE=1 SV=1
6	7	DHCR24	60.06	Delta(24)-sterol reductase OS=Homo sapiens GN=DHCR24 PE=1 SV=2
5	7	DLAT	68.95	Dihydrolipoyllysine-residue acetyltransferase component of pyruvate dehydrogenase complex, mitochondrial OS=Homo sapiens GN=DLAT PE=1 SV=3
5	7	EIF4B	69.11	Eukaryotic translation initiation factor 4B OS=Homo sapiens GN=EIF4B PE=1 SV=2
7	7	FLNA	280.56	Filamin-A OS=Homo sapiens GN=FLNA PE=1 SV=4
6	7	FOLH1B	50.01	Putative N-acetylated-alpha-linked acidic dipeptidase OS=Homo sapiens GN=FOLH1B PE=2 SV=1
5	7	IPO5	123.55	Importin-5 OS=Homo sapiens GN=IPO5 PE=1 SV=4
6	7	LMNA	74.09	Prelamin-A/C OS=Homo sapiens GN=LMNA PE=1 SV=1
5	7	NPM1	32.55	Nucleophosmin OS=Homo sapiens GN=NPM1 PE=1 SV=2
3	7	OCIAD2	16.94	OCIA domain-containing protein 2 OS=Homo sapiens GN=OCIAD2 PE=1 SV=1
6	7	OPA1	111.56	Dynamin-like 120 kDa protein, mitochondrial OS=Homo sapiens GN=OPA1 PE=1 SV=3
2	7	OXA1L	48.52	Mitochondrial inner membrane protein OXA1L OS=Homo sapiens GN=OXA1L PE=1 SV=3
7	7	PSMD1	105.77	26S proteasome non-ATPase regulatory subunit 1 OS=Homo sapiens GN=PSMD1 PE=1 SV=2
5	7	RBMX	42.31	RNA-binding motif protein, X chromosome OS=Homo sapiens GN=RBMX PE=1 SV=3
6	7	RCN2	36.85	Reticulocalbin-2 OS=Homo sapiens GN=RCN2 PE=1 SV=1
5	7	RPL12	17.81	60S ribosomal protein L12 OS=Homo sapiens GN=RPL12 PE=1 SV=1
6	7	RPL23A	17.68	60S ribosomal protein L23a OS=Homo sapiens GN=RPL23A PE=1 SV=1
6	7	RPS2	31.3	40S ribosomal protein S2 OS=Homo sapiens GN=RPS2 PE=1 SV=2
7	7	RPS4X	29.58	40S ribosomal protein S4, X isoform OS=Homo sapiens GN=RPS4X PE=1 SV=2
4	7	RPS8	24.19	40S ribosomal protein S8 OS=Homo sapiens GN=RPS8 PE=1 SV=2
5	7	SDF4	41.78	45 kDa calcium-binding protein OS=Homo sapiens GN=SDF4 PE=1 SV=1
7	7	SEC22B	24.58	Vesicle-trafficking protein SEC22b OS=Homo sapiens GN=SEC22B PE=1 SV=4
1	7	SNRPF	9.72	Small nuclear ribonucleoprotein F OS=Homo sapiens GN=SNRPF PE=1 SV=1
6	7	SUB1	14.39	Activated RNA polymerase II transcriptional coactivator p15 OS=Homo sapiens GN=SUB1 PE=1 SV=3
4	7	SURF4	30.37	Surfeit locus protein 4 OS=Homo sapiens GN=SURF4 PE=1 SV=3
6	7	TIMM50	39.62	Mitochondrial import inner membrane translocase subunit TIM50 OS=Homo sapiens GN=TIMM50 PE=1 SV=2
6	7	TKT	67.83	Transketolase OS=Homo sapiens GN=TKT PE=1 SV=3
5	7	TOM1L2	55.52	TOM1-like protein 2 OS=Homo sapiens GN=TOM1L2 PE=1 SV=1
7	7	VDAC1	30.75	Voltage-dependent anion-selective channel protein 1 OS=Homo sapiens GN=VDAC1 PE=1 SV=2
6	7	VDAC3	30.64	Voltage-dependent anion-selective channel protein 3 OS=Homo sapiens GN=VDAC3 PE=1 SV=1
2	7	YWHAZ	27.73	14-3-3 protein zeta/delta OS=Homo sapiens GN=YWHAZ PE=1 SV=1
5	6	AMFR	72.95	E3 ubiquitin-protein ligase AMFR OS=Homo sapiens GN=AMFR PE=1 SV=2
5	6	ASPH	85.81	Aspartyl/asparaginyl beta-hydroxylase OS=Homo sapiens GN=ASPH PE=1 SV=3
2	6	ATP5D	17.48	ATP synthase subunit delta, mitochondrial OS=Homo sapiens GN=ATP5D PE=1 SV=2
6	6	C14orf166	28.05	UPF0568 protein C14orf166 OS=Homo sapiens GN=C14orf166 PE=1 SV=1
6	6	CCDC47	55.84	Coiled-coil domain-containing protein 47 OS=Homo sapiens GN=CCDC47 PE=1 SV=1
5	6	CDH1	97.4	Cadherin-1 OS=Homo sapiens GN=CDH1 PE=1 SV=3
5	6	CLNS1A	26.2	Methylosome subunit pICln OS=Homo sapiens GN=CLNS1A PE=1 SV=1
6	6	COG2	83.16	Conserved oligomeric Golgi complex subunit 2
6	6	COG3	94.04	Conserved oligomeric Golgi complex subunit 3
6	6	DNM2	98	Dynamin-2 OS=Homo sapiens GN=DNM2 PE=1 SV=2
5	6	EEF1A2	50.44	Elongation factor 1-alpha 2 OS=Homo sapiens GN=EEF1A2 PE=1 SV=1
6	6	EFTUD2	109.37	116 kDa U5 small nuclear ribonucleoprotein component OS=Homo sapiens GN=EFTUD2 PE=1 SV=1
5	6	EIF4A2	46.37	Eukaryotic initiation factor 4A-II OS=Homo sapiens GN=EIF4A2 PE=1 SV=2
5	6	FAM120A	121.81	Constitutive coactivator of PPAR-gamma-like protein 1 OS=Homo sapiens GN=FAM120A PE=1 SV=2
6	6	FECH	47.83	Ferrochelatase, mitochondrial OS=Homo sapiens GN=FECH PE=1 SV=2
5	6	FKBP8	44.53	Peptidyl-prolyl cis-trans isomerase FKBP8 OS=Homo sapiens GN=FKBP8 PE=1 SV=2
4	6	FXR1	69.68	Fragile X mental retardation syndrome-related protein 1 OS=Homo sapiens GN=FXR1 PE=1 SV=3
4	6	GBF1	206.31	Golgi-specific brefeldin A-resistance guanine nucleotide exchange factor 1
5	6	HSD17B12	34.3	Very-long-chain 3-oxoacyl-CoA reductase OS=Homo sapiens GN=HSD17B12 PE=1 SV=2
4	6	HSP90AB4P	58.23	Putative heat shock protein HSP 90-beta 4 OS=Homo sapiens GN=HSP90AB4P PE=5 SV=1
4	6	HSPA1B	70.01	Heat shock 70 kDa protein 1B OS=Homo sapiens GN=HSPA1B PE=1 SV=1
6	6	IDH1	46.63	Isocitrate dehydrogenase [NADP] cytoplasmic OS=Homo sapiens GN=IDH1 PE=1 SV=2
4	6	IMPDH2	55.77	Inosine-5'-monophosphate dehydrogenase 2 OS=Homo sapiens GN=IMPDH2 PE=1 SV=2
5	6	KCTD2	28.51	BTB/POZ domain-containing protein KCTD2 OS=Homo sapiens GN=KCTD2 PE=1 SV=3
4	6	KIAA2013	69.11	Uncharacterized protein KIAA2013 OS=Homo sapiens GN=KIAA2013 PE=1 SV=1
5	6	LONP1	106.42	Lon protease homolog, mitochondrial OS=Homo sapiens GN=LONP1 PE=1 SV=2
5	6	MARS	101.05	Methionine--tRNA ligase, cytoplasmic OS=Homo sapiens GN=MARS PE=1 SV=2
6	6	MATR3	94.56	Matrin-3 OS=Homo sapiens GN=MATR3 PE=1 SV=2
5	6	MCM5	82.23	DNA replication licensing factor MCM5 OS=Homo sapiens GN=MCM5 PE=1 SV=5
5	6	MME	85.46	Neprilysin OS=Homo sapiens GN=MME PE=1 SV=2
6	6	MON2	190.24	Protein MON2 homolog OS=Homo sapiens GN=MON2 PE=1 SV=3
5	6	MTCH2	33.31	Mitochondrial carrier homolog 2 OS=Homo sapiens GN=MTCH2 PE=1 SV=1
5	6	MYBBP1A	148.76	Myb-binding protein 1A OS=Homo sapiens GN=MYBBP1A PE=1 SV=2
6	6	NDUFS1	79.42	NADH-ubiquinone oxidoreductase 75 kDa subunit, mitochondrial OS=Homo sapiens GN=NDUFS1 PE=1 SV=3
6	6	NDUFS3	30.22	NADH dehydrogenase [ubiquinone] iron-sulfur protein 3, mitochondrial OS=Homo sapiens GN=NDUFS3 PE=1 SV=1
4	6	PCBP2	38.56	Poly(rC)-binding protein 2 OS=Homo sapiens GN=PCBP2 PE=1 SV=1
5	6	PFKP	85.54	ATP-dependent 6-phosphofructokinase, platelet type OS=Homo sapiens GN=PFKP PE=1 SV=2
6	6	PGK1	44.59	Phosphoglycerate kinase 1 OS=Homo sapiens GN=PGK1 PE=1 SV=3
5	6	PIEZO1	286.6	Piezo-type mechanosensitive ion channel component 1 OS=Homo sapiens GN=PIEZO1 PE=1 SV=4
3	6	PNPO	29.97	Pyridoxine-5'-phosphate oxidase OS=Homo sapiens GN=PNPO PE=1 SV=1
5	6	PPP2R1A	65.27	Serine/threonine-protein phosphatase 2A 65 kDa regulatory subunit A alpha isoform OS=Homo sapiens GN=PPP2R1A PE=1 SV=4
5	6	PRPF31	55.42	U4/U6 small nuclear ribonucleoprotein Prp31 OS=Homo sapiens GN=PRPF31 PE=1 SV=2
6	6	PSMA2	25.88	Proteasome subunit alpha type-2 OS=Homo sapiens GN=PSMA2 PE=1 SV=2
5	6	PTBP1	57.19	Polypyrimidine tract-binding protein 1 OS=Homo sapiens GN=PTBP1 PE=1 SV=1
4	6	RAN	24.41	GTP-binding nuclear protein Ran OS=Homo sapiens GN=RAN PE=1 SV=3
5	6	RHOT2	68.07	Mitochondrial Rho GTPase 2 OS=Homo sapiens GN=RHOT2 PE=1 SV=2
5	6	RPL10A	24.82	60S ribosomal protein L10a OS=Homo sapiens GN=RPL10A PE=1 SV=2
5	6	RPL17	21.38	60S ribosomal protein L17 OS=Homo sapiens GN=RPL17 PE=1 SV=3
4	6	RPLP0	34.25	60S acidic ribosomal protein P0 OS=Homo sapiens GN=RPLP0 PE=1 SV=1
4	6	RPS10P5	20.11	Putative 40S ribosomal protein S10-like OS=Homo sapiens GN=RPS10P5 PE=5 SV=1
2	6	RPS11	18.42	40S ribosomal protein S11 OS=Homo sapiens GN=RPS11 PE=1 SV=3
5	6	RPS13	17.21	40S ribosomal protein S13 OS=Homo sapiens GN=RPS13 PE=1 SV=2
3	6	RPS20	13.36	40S ribosomal protein S20 OS=Homo sapiens GN=RPS20 PE=1 SV=1
4	6	RPS5	22.86	40S ribosomal protein S5 OS=Homo sapiens GN=RPS5 PE=1 SV=4
5	6	RPS6	28.66	40S ribosomal protein S6 OS=Homo sapiens GN=RPS6 PE=1 SV=1
5	6	RTCB	55.17	tRNA-splicing ligase RtcB homolog OS=Homo sapiens GN=RTCB PE=1 SV=1
4	6	SF3B4	44.36	Splicing factor 3B subunit 4 OS=Homo sapiens GN=SF3B4 PE=1 SV=1
3	6	SRP14	14.56	Signal recognition particle 14 kDa protein OS=Homo sapiens GN=SRP14 PE=1 SV=2
5	6	SYNCRIP	69.56	Heterogeneous nuclear ribonucleoprotein Q OS=Homo sapiens GN=SYNCRIP PE=1 SV=2
5	6	TAB2	76.45	TGF-beta-activated kinase 1 and MAP3K7-binding protein 2 OS=Homo sapiens GN=TAB2 PE=1 SV=1
6	6	TCP1	60.31	T-complex protein 1 subunit alpha OS=Homo sapiens GN=TCP1 PE=1 SV=1
2	6	THRAP3	41.83	THRAP3 protein (Fragment) OS=Homo sapiens GN=THRAP3 PE=2 SV=1
3	6	TMEM165	34.88	Transmembrane protein 165 OS=Homo sapiens GN=TMEM165 PE=1 SV=1
5	6	TMEM33	27.96	Transmembrane protein 33 OS=Homo sapiens GN=TMEM33 PE=1 SV=2
6	6	TNPO1	102.29	Transportin-1 OS=Homo sapiens GN=TNPO1 PE=1 SV=2
5	6	TRIM28	88.49	Transcription intermediary factor 1-beta OS=Homo sapiens GN=TRIM28 PE=1 SV=5
3	6	TUBA1B	50.12	Tubulin alpha-1B chain
5	6	TUBA4A	49.89	Tubulin alpha-4A chain
6	6	TUBB4A	49.55	Tubulin beta-4A chain
4	5	AARS	106.74	Alanine--tRNA ligase, cytoplasmic OS=Homo sapiens GN=AARS PE=1 SV=2
5	5	ABCD3	75.43	ATP-binding cassette sub-family D member 3 OS=Homo sapiens GN=ABCD3 PE=1 SV=1
4	5	ACADM	46.56	Medium-chain specific acyl-CoA dehydrogenase, mitochondrial OS=Homo sapiens GN=ACADM PE=1 SV=1
4	5	ACAT1	45.17	Acetyl-CoA acetyltransferase, mitochondrial OS=Homo sapiens GN=ACAT1 PE=1 SV=1
5	5	ADGRG6	136.61	Adhesion G-protein coupled receptor G6 OS=Homo sapiens GN=ADGRG6 PE=1 SV=3
5	5	ARCN1	57.17	Coatomer subunit delta OS=Homo sapiens GN=ARCN1 PE=1 SV=1
3	5	ARL6IP5	21.6	PRA1 family protein 3 OS=Homo sapiens GN=ARL6IP5 PE=1 SV=1
3	5	ATP5J2	10.91	ATP synthase subunit f, mitochondrial OS=Homo sapiens GN=ATP5J2 PE=1 SV=3
4	5	BAG2	23.76	BAG family molecular chaperone regulator 2 OS=Homo sapiens GN=BAG2 PE=1 SV=1
2	5	CCAR2	102.84	Cell cycle and apoptosis regulator protein 2 OS=Homo sapiens GN=CCAR2 PE=1 SV=2
5	5	CCT4	57.89	T-complex protein 1 subunit delta OS=Homo sapiens GN=CCT4 PE=1 SV=4
3	5	CNP	47.55	2',3'-cyclic-nucleotide 3'-phosphodiesterase OS=Homo sapiens GN=CNP PE=1 SV=2
3	5	COPG2	97.56	Coatomer subunit gamma-2 OS=Homo sapiens GN=COPG2 PE=1 SV=1
5	5	COQ8A	71.9	Atypical kinase COQ8A, mitochondrial OS=Homo sapiens GN=COQ8A PE=1 SV=1
5	5	CPD	152.84	Carboxypeptidase D OS=Homo sapiens GN=CPD PE=1 SV=2
4	5	CTNNB1	85.44	Catenin beta-1 OS=Homo sapiens GN=CTNNB1 PE=1 SV=1
4	5	CYC1	35.4	Cytochrome c1, heme protein, mitochondrial OS=Homo sapiens GN=CYC1 PE=1 SV=3
4	5	DDB1	126.89	DNA damage-binding protein 1 OS=Homo sapiens GN=DDB1 PE=1 SV=1
5	5	DDOST	50.77	Dolichyl-diphosphooligosaccharide--protein glycosyltransferase 48 kDa subunit OS=Homo sapiens GN=DDOST PE=1 SV=4
5	5	DDX1	82.38	ATP-dependent RNA helicase DDX1 OS=Homo sapiens GN=DDX1 PE=1 SV=2
5	5	EEF1G	50.09	Elongation factor 1-gamma OS=Homo sapiens GN=EEF1G PE=1 SV=3
4	5	EIF4A1	46.12	Eukaryotic initiation factor 4A-I OS=Homo sapiens GN=EIF4A1 PE=1 SV=1
5	5	EPPK1	555.28	Epiplakin OS=Homo sapiens GN=EPPK1 PE=1 SV=2
5	5	FH	54.6	Fumarate hydratase, mitochondrial OS=Homo sapiens GN=FH PE=1 SV=3
4	5	GLUD1	61.36	Glutamate dehydrogenase 1, mitochondrial OS=Homo sapiens GN=GLUD1 PE=1 SV=2
5	5	HADH	34.27	Hydroxyacyl-coenzyme A dehydrogenase, mitochondrial OS=Homo sapiens GN=HADH PE=1 SV=3
4	5	HAX1	31.6	HCLS1-associated protein X-1 OS=Homo sapiens GN=HAX1 PE=1 SV=2
3	5	HIST1H1C	21.35	Histone H1.2 OS=Homo sapiens GN=HIST1H1C PE=1 SV=2
2	5	HIST1H2BH	13.88	Histone H2B type 1-H OS=Homo sapiens GN=HIST1H2BH PE=1 SV=3
5	5	HIST1H4A	11.36	Histone H4 OS=Homo sapiens GN=HIST1H4A PE=1 SV=2
2	5	HMGA1	11.67	High mobility group protein HMG-I/HMG-Y OS=Homo sapiens GN=HMGA1 PE=1 SV=3
4	5	HNRNPC	33.65	Heterogeneous nuclear ribonucleoproteins C1/C2 OS=Homo sapiens GN=HNRNPC PE=1 SV=4
3	5	HNRNPF	45.64	Heterogeneous nuclear ribonucleoprotein F OS=Homo sapiens GN=HNRNPF PE=1 SV=3
4	5	HSPE1	10.92	10 kDa heat shock protein, mitochondrial OS=Homo sapiens GN=HSPE1 PE=1 SV=2
4	5	HUWE1	481.59	E3 ubiquitin-protein ligase HUWE1 OS=Homo sapiens GN=HUWE1 PE=1 SV=3
5	5	IARS	144.41	Isoleucine--tRNA ligase, cytoplasmic OS=Homo sapiens GN=IARS PE=1 SV=2
4	5	IGF2R	274.2	Cation-independent mannose-6-phosphate receptor OS=Homo sapiens GN=IGF2R PE=1 SV=3
5	5	ILVBL	67.82	Acetolactate synthase-like protein OS=Homo sapiens GN=ILVBL PE=1 SV=2
4	5	LAMTOR1	17.73	Ragulator complex protein LAMTOR1 OS=Homo sapiens GN=LAMTOR1 PE=1 SV=2
4	5	LBR	70.66	Lamin-B receptor OS=Homo sapiens GN=LBR PE=1 SV=2
5	5	LRBA	318.91	Lipopolysaccharide-responsive and beige-like anchor protein OS=Homo sapiens GN=LRBA PE=1 SV=4
4	5	MYL12A	19.78	Myosin regulatory light chain 12A OS=Homo sapiens GN=MYL12A PE=1 SV=2
4	5	NCLN	62.93	Nicalin OS=Homo sapiens GN=NCLN PE=1 SV=2
5	5	NDUFB10	20.76	NADH dehydrogenase [ubiquinone] 1 beta subcomplex subunit 10 OS=Homo sapiens GN=NDUFB10 PE=1 SV=3
4	5	OCIAD1	27.61	OCIA domain-containing protein 1 OS=Homo sapiens GN=OCIAD1 PE=1 SV=1
4	5	PARK7	19.88	Protein DJ-1 OS=Homo sapiens GN=PARK7 PE=1 SV=2
4	5	PDIA4	72.89	Protein disulfide-isomerase A4 OS=Homo sapiens GN=PDIA4 PE=1 SV=2
5	5	PFKL	84.96	ATP-dependent 6-phosphofructokinase, liver type OS=Homo sapiens GN=PFKL PE=1 SV=6
4	5	PPP2R2A	51.66	Serine/threonine-protein phosphatase 2A 55 kDa regulatory subunit B alpha isoform OS=Homo sapiens GN=PPP2R2A PE=1 SV=1
3	5	PRPF8	273.43	Pre-mRNA-processing-splicing factor 8 OS=Homo sapiens GN=PRPF8 PE=1 SV=2
4	5	PSMD3	60.94	26S proteasome non-ATPase regulatory subunit 3 OS=Homo sapiens GN=PSMD3 PE=1 SV=2
4	5	PSMD4	40.71	26S proteasome non-ATPase regulatory subunit 4 OS=Homo sapiens GN=PSMD4 PE=1 SV=1
5	5	RARS	75.33	Arginine--tRNA ligase, cytoplasmic OS=Homo sapiens GN=RARS PE=1 SV=2
3	5	RPL31	14.45	60S ribosomal protein L31 OS=Homo sapiens GN=RPL31 PE=1 SV=1
5	5	RPS15A	14.83	40S ribosomal protein S15a OS=Homo sapiens GN=RPS15A PE=1 SV=2
3	5	SCAMP1	37.9	Secretory carrier-associated membrane protein 1 OS=Homo sapiens GN=SCAMP1 PE=1 SV=2
5	5	SEL1L	88.7	Protein sel-1 homolog 1 OS=Homo sapiens GN=SEL1L PE=1 SV=3
4	5	SF3A1	88.83	Splicing factor 3A subunit 1 OS=Homo sapiens GN=SF3A1 PE=1 SV=1
3	5	SFPQ	76.1	Splicing factor, proline- and glutamine-rich OS=Homo sapiens GN=SFPQ PE=1 SV=2
3	5	SLC25A22	34.45	Mitochondrial glutamate carrier 1 OS=Homo sapiens GN=SLC25A22 PE=1 SV=1
5	5	SND1	101.93	Staphylococcal nuclease domain-containing protein 1 OS=Homo sapiens GN=SND1 PE=1 SV=1
5	5	SNRPA1	28.4	U2 small nuclear ribonucleoprotein A' OS=Homo sapiens GN=SNRPA1 PE=1 SV=2
4	5	SNRPD3	13.91	Small nuclear ribonucleoprotein Sm D3 OS=Homo sapiens GN=SNRPD3 PE=1 SV=1
5	5	SSR1	32.22	Translocon-associated protein subunit alpha OS=Homo sapiens GN=SSR1 PE=1 SV=3
5	5	TMPO	50.64	Lamina-associated polypeptide 2, isoforms beta/gamma OS=Homo sapiens GN=TMPO PE=1 SV=2
4	5	TMX3	51.84	Protein disulfide-isomerase TMX3 OS=Homo sapiens GN=TMX3 PE=1 SV=2
5	5	USP5	95.73	Ubiquitin carboxyl-terminal hydrolase 5 OS=Homo sapiens GN=USP5 PE=1 SV=2
5	5	XRCC6	69.8	X-ray repair cross-complementing protein 6 OS=Homo sapiens GN=XRCC6 PE=1 SV=2
1	5	YIPF5	27.97	Protein YIPF5 OS=Homo sapiens GN=YIPF5 PE=1 SV=1
3	4	ABCD1	82.88	ATP-binding cassette sub-family D member 1 OS=Homo sapiens GN=ABCD1 PE=1 SV=2
2	4	ACP1	18.03	Low molecular weight phosphotyrosine protein phosphatase OS=Homo sapiens GN=ACP1 PE=1 SV=3
4	4	ACTN4	104.79	Alpha-actinin-4 OS=Homo sapiens GN=ACTN4 PE=1 SV=2
4	4	AGK	47.11	Acylglycerol kinase, mitochondrial OS=Homo sapiens GN=AGK PE=1 SV=2
2	4	ALDOC	39.43	Fructose-bisphosphate aldolase C OS=Homo sapiens GN=ALDOC PE=1 SV=2
2	4	ATP5L	11.42	ATP synthase subunit g, mitochondrial OS=Homo sapiens GN=ATP5L PE=1 SV=3
4	4	ATXN10	53.45	Ataxin-10 OS=Homo sapiens GN=ATXN10 PE=1 SV=1
3	4	BSG	42.17	Basigin OS=Homo sapiens GN=BSG PE=1 SV=2
3	4	C19orf25	12.87	UPF0449 protein C19orf25 OS=Homo sapiens GN=C19orf25 PE=1 SV=2
4	4	C1QBP	31.34	Complement component 1 Q subcomponent-binding protein, mitochondrial OS=Homo sapiens GN=C1QBP PE=1 SV=1
2	4	CHCHD3	26.14	MICOS complex subunit MIC19 OS=Homo sapiens GN=CHCHD3 PE=1 SV=1
4	4	CKMT1A	47.01	Creatine kinase U-type, mitochondrial OS=Homo sapiens GN=CKMT1A PE=1 SV=1
4	4	CLPX	69.18	ATP-dependent Clp protease ATP-binding subunit clpX-like, mitochondrial OS=Homo sapiens GN=CLPX PE=1 SV=2
4	4	COPB1	107.07	Coatomer subunit beta OS=Homo sapiens GN=COPB1 PE=1 SV=3
4	4	DDX20	92.18	Probable ATP-dependent RNA helicase DDX20 OS=Homo sapiens GN=DDX20 PE=1 SV=2
4	4	DDX21	87.29	Nucleolar RNA helicase 2 OS=Homo sapiens GN=DDX21 PE=1 SV=5
4	4	DHX9	140.87	ATP-dependent RNA helicase A OS=Homo sapiens GN=DHX9 PE=1 SV=4
4	4	DNAJA2	45.72	DnaJ homolog subfamily A member 2 OS=Homo sapiens GN=DNAJA2 PE=1 SV=1
4	4	EHD4	61.14	EH domain-containing protein 4 OS=Homo sapiens GN=EHD4 PE=1 SV=1
4	4	EIF4G1	175.38	Eukaryotic translation initiation factor 4 gamma 1 OS=Homo sapiens GN=EIF4G1 PE=1 SV=4
3	4	EMC2	34.81	ER membrane protein complex subunit 2 OS=Homo sapiens GN=EMC2 PE=1 SV=1
3	4	ENDOD1	54.98	Endonuclease domain-containing 1 protein OS=Homo sapiens GN=ENDOD1 PE=1 SV=2
4	4	FLNB	277.99	Filamin-B OS=Homo sapiens GN=FLNB PE=1 SV=2
4	4	FUS	53.39	RNA-binding protein FUS OS=Homo sapiens GN=FUS PE=1 SV=1
4	4	FXR2	74.18	Fragile X mental retardation syndrome-related protein 2 OS=Homo sapiens GN=FXR2 PE=1 SV=2
3	4	G3BP2	54.09	Ras GTPase-activating protein-binding protein 2 OS=Homo sapiens GN=G3BP2 PE=1 SV=2
4	4	GANAB	106.81	Neutral alpha-glucosidase AB OS=Homo sapiens GN=GANAB PE=1 SV=3
4	4	GARS	83.11	Glycine--tRNA ligase OS=Homo sapiens GN=GARS PE=1 SV=3
3	4	GCDH	48.1	Glutaryl-CoA dehydrogenase, mitochondrial OS=Homo sapiens GN=GCDH PE=1 SV=1
3	4	GEMIN6	18.81	Gem-associated protein 6 OS=Homo sapiens GN=GEMIN6 PE=1 SV=1
4	4	GPI	63.11	Glucose-6-phosphate isomerase OS=Homo sapiens GN=GPI PE=1 SV=4
3	4	HNRNPA0	30.82	Heterogeneous nuclear ribonucleoprotein A0 OS=Homo sapiens GN=HNRNPA0 PE=1 SV=1
3	4	HNRNPR	70.9	Heterogeneous nuclear ribonucleoprotein R OS=Homo sapiens GN=HNRNPR PE=1 SV=1
4	4	HSD17B10	26.91	3-hydroxyacyl-CoA dehydrogenase type-2 OS=Homo sapiens GN=HSD17B10 PE=1 SV=3
4	4	IPO7	119.44	Importin-7 OS=Homo sapiens GN=IPO7 PE=1 SV=1
4	4	ISOC2	22.32	Isochorismatase domain-containing protein 2 OS=Homo sapiens GN=ISOC2 PE=1 SV=1
4	4	KLK3	28.72	Prostate-specific antigen OS=Homo sapiens GN=KLK3 PE=1 SV=2
4	4	KTN1	156.18	Kinectin OS=Homo sapiens GN=KTN1 PE=1 SV=1
1	4	LDHA	36.67	L-lactate dehydrogenase A chain OS=Homo sapiens GN=LDHA PE=1 SV=2
4	4	MAP3K7	67.15	Mitogen-activated protein kinase kinase kinase 7 OS=Homo sapiens GN=MAP3K7 PE=1 SV=1
3	4	MAVS	56.49	Mitochondrial antiviral-signaling protein OS=Homo sapiens GN=MAVS PE=1 SV=2
4	4	MCM3	90.92	DNA replication licensing factor MCM3 OS=Homo sapiens GN=MCM3 PE=1 SV=3
3	4	MRPL50	18.31	39S ribosomal protein L50, mitochondrial OS=Homo sapiens GN=MRPL50 PE=1 SV=2
2	4	NAP1L1	45.35	Nucleosome assembly protein 1-like 1 OS=Homo sapiens GN=NAP1L1 PE=1 SV=1
3	4	NCAM2	92.99	Neural cell adhesion molecule 2 OS=Homo sapiens GN=NCAM2 PE=1 SV=2
3	4	NDUFA5	13.45	NADH dehydrogenase [ubiquinone] 1 alpha subcomplex subunit 5 OS=Homo sapiens GN=NDUFA5 PE=1 SV=3
3	4	NME2	17.29	Nucleoside diphosphate kinase B OS=Homo sapiens GN=NME2 PE=1 SV=1
4	4	NTPCR	20.7	Cancer-related nucleoside-triphosphatase OS=Homo sapiens GN=NTPCR PE=1 SV=1
4	4	OS9	75.51	Protein OS-9 OS=Homo sapiens GN=OS9 PE=1 SV=1
4	4	OSBPL8	101.13	Oxysterol-binding protein-related protein 8 OS=Homo sapiens GN=OSBPL8 PE=1 SV=3
4	4	PCK2	70.68	Phosphoenolpyruvate carboxykinase [GTP], mitochondrial OS=Homo sapiens GN=PCK2 PE=1 SV=3
4	4	PFKFB3	59.57	6-phosphofructo-2-kinase/fructose-2,6-bisphosphatase 3 OS=Homo sapiens GN=PFKFB3 PE=1 SV=1
3	4	PGRMC1	21.66	Membrane-associated progesterone receptor component 1 OS=Homo sapiens GN=PGRMC1 PE=1 SV=3
3	4	PKP3	87.03	Plakophilin-3 OS=Homo sapiens GN=PKP3 PE=1 SV=1
3	4	POLDIP3	46.06	Polymerase delta-interacting protein 3 OS=Homo sapiens GN=POLDIP3 PE=1 SV=2
3	4	PPP2CA	35.57	Serine/threonine-protein phosphatase 2A catalytic subunit alpha isoform OS=Homo sapiens GN=PPP2CA PE=1 SV=1
3	4	PPP6R1	96.66	Serine/threonine-protein phosphatase 6 regulatory subunit 1 OS=Homo sapiens GN=PPP6R1 PE=1 SV=5
3	4	PRDX4	30.52	Peroxiredoxin-4 OS=Homo sapiens GN=PRDX4 PE=1 SV=1
4	4	PSMA5	26.39	Proteasome subunit alpha type-5 OS=Homo sapiens GN=PSMA5 PE=1 SV=3
4	4	PSMA8	28.51	Proteasome subunit alpha type-7-like OS=Homo sapiens GN=PSMA8 PE=2 SV=3
3	4	PSMB1	26.47	Proteasome subunit beta type-1 OS=Homo sapiens GN=PSMB1 PE=1 SV=2
2	4	PTPMT1	22.83	Phosphatidylglycerophosphatase and protein-tyrosine phosphatase 1 OS=Homo sapiens GN=PTPMT1 PE=1 SV=1
3	4	PTPRS	216.9	Receptor-type tyrosine-protein phosphatase S OS=Homo sapiens GN=PTPRS PE=1 SV=3
3	4	PTRH2	19.18	Peptidyl-tRNA hydrolase 2, mitochondrial OS=Homo sapiens GN=PTRH2 PE=1 SV=1
4	4	RHBDD3	40.46	Rhomboid domain-containing protein 3 OS=Homo sapiens GN=RHBDD3 PE=2 SV=1
4	4	RHOT1	70.74	Mitochondrial Rho GTPase 1 OS=Homo sapiens GN=RHOT1 PE=1 SV=2
3	4	RPS9	22.58	40S ribosomal protein S9 OS=Homo sapiens GN=RPS9 PE=1 SV=3
4	4	RPSA	32.83	40S ribosomal protein SA OS=Homo sapiens GN=RPSA PE=1 SV=4
4	4	RRBP1	152.38	Ribosome-binding protein 1 OS=Homo sapiens GN=RRBP1 PE=1 SV=4
2	4	RTN4	129.85	Reticulon-4 OS=Homo sapiens GN=RTN4 PE=1 SV=2
4	4	RUVBL1	50.2	RuvB-like 1 OS=Homo sapiens GN=RUVBL1 PE=1 SV=1
3	4	SDHA	72.65	Succinate dehydrogenase [ubiquinone] flavoprotein subunit, mitochondrial OS=Homo sapiens GN=SDHA PE=1 SV=2
4	4	SDHB	31.61	Succinate dehydrogenase [ubiquinone] iron-sulfur subunit, mitochondrial OS=Homo sapiens GN=SDHB PE=1 SV=3
4	4	SELENBP1	52.36	Selenium-binding protein 1 OS=Homo sapiens GN=SELENBP1 PE=1 SV=2
2	4	SET	33.47	Protein SET OS=Homo sapiens GN=SET PE=1 SV=3
4	4	SFXN2	36.21	Sideroflexin-2 OS=Homo sapiens GN=SFXN2 PE=1 SV=2
2	4	SLC16A1	53.91	Monocarboxylate transporter 1 OS=Homo sapiens GN=SLC16A1 PE=1 SV=3
3	4	SLC35B2	47.48	Adenosine 3'-phospho 5'-phosphosulfate transporter 1 OS=Homo sapiens GN=SLC35B2 PE=1 SV=1
3	4	SOD1	15.93	Superoxide dismutase [Cu-Zn] OS=Homo sapiens GN=SOD1 PE=1 SV=2
3	4	SRSF7	27.35	Serine/arginine-rich splicing factor 7 OS=Homo sapiens GN=SRSF7 PE=1 SV=1
3	4	SUN2	80.26	SUN domain-containing protein 2 OS=Homo sapiens GN=SUN2 PE=1 SV=3
3	4	SYBU	72.34	Syntabulin OS=Homo sapiens GN=SYBU PE=1 SV=2
3	4	TAB3	78.63	TGF-beta-activated kinase 1 and MAP3K7-binding protein 3 OS=Homo sapiens GN=TAB3 PE=1 SV=2
4	4	TAPBP	47.6	Tapasin OS=Homo sapiens GN=TAPBP PE=1 SV=1
3	4	TARDBP	44.71	TAR DNA-binding protein 43 OS=Homo sapiens GN=TARDBP PE=1 SV=1
4	4	TARS	83.38	Threonine--tRNA ligase, cytoplasmic OS=Homo sapiens GN=TARS PE=1 SV=3
4	4	TIMM23	21.93	Mitochondrial import inner membrane translocase subunit Tim23 OS=Homo sapiens GN=TIMM23 PE=1 SV=1
3	4	TM9SF3	67.84	Transmembrane 9 superfamily member 3 OS=Homo sapiens GN=TM9SF3 PE=1 SV=2
2	4	TMCO1	21.16	Calcium load-activated calcium channel OS=Homo sapiens GN=TMCO1 PE=1 SV=1
3	4	TOMM22	15.51	Mitochondrial import receptor subunit TOM22 homolog OS=Homo sapiens GN=TOMM22 PE=1 SV=3
3	4	UBAC2	38.94	Ubiquitin-associated domain-containing protein 2 OS=Homo sapiens GN=UBAC2 PE=1 SV=1
4	4	XRCC5	82.65	X-ray repair cross-complementing protein 5 OS=Homo sapiens GN=XRCC5 PE=1 SV=3
2	3	ABCB6	93.83	ATP-binding cassette sub-family B member 6, mitochondrial OS=Homo sapiens GN=ABCB6 PE=1 SV=1
3	3	ACAA1	44.26	3-ketoacyl-CoA thiolase, peroxisomal OS=Homo sapiens GN=ACAA1 PE=1 SV=2
2	3	ACTR1A	42.59	Alpha-centractin OS=Homo sapiens GN=ACTR1A PE=1 SV=1
3	3	ADAMTS1	105.29	A disintegrin and metalloproteinase with thrombospondin motifs 1 OS=Homo sapiens GN=ADAMTS1 PE=1 SV=4
3	3	AHSA1	38.25	Activator of 90 kDa heat shock protein ATPase homolog 1 OS=Homo sapiens GN=AHSA1 PE=1 SV=1
3	3	AIMP2	35.33	Aminoacyl tRNA synthase complex-interacting multifunctional protein 2 OS=Homo sapiens GN=AIMP2 PE=1 SV=2
2	3	ALDH6A1	57.8	Methylmalonate-semialdehyde dehydrogenase [acylating], mitochondrial OS=Homo sapiens GN=ALDH6A1 PE=1 SV=2
3	3	ALDOA	39.4	Fructose-bisphosphate aldolase A OS=Homo sapiens GN=ALDOA PE=1 SV=2
2	3	APEX1	35.53	DNA-(apurinic or apyrimidinic site) lyase OS=Homo sapiens GN=APEX1 PE=1 SV=2
3	3	APOOL	29.14	MICOS complex subunit MIC27 OS=Homo sapiens GN=APOOL PE=1 SV=1
3	3	APRT	19.6	Adenine phosphoribosyltransferase OS=Homo sapiens GN=APRT PE=1 SV=2
2	3	ARL6IP4	44.89	ADP-ribosylation factor-like protein 6-interacting protein 4 OS=Homo sapiens GN=ARL6IP4 PE=1 SV=2
2	3	ATP5I	7.93	ATP synthase subunit e, mitochondrial OS=Homo sapiens GN=ATP5I PE=1 SV=2
2	3	BCHE	68.37	Cholinesterase OS=Homo sapiens GN=BCHE PE=1 SV=1
3	3	C5orf51	33.6	UPF0600 protein C5orf51 OS=Homo sapiens GN=C5orf51 PE=1 SV=1
3	3	CCT7	59.33	T-complex protein 1 subunit eta OS=Homo sapiens GN=CCT7 PE=1 SV=2
2	3	CDC37	44.44	Hsp90 co-chaperone Cdc37 OS=Homo sapiens GN=CDC37 PE=1 SV=1
1	3	CHCHD2	15.5	Coiled-coil-helix-coiled-coil-helix domain-containing protein 2 OS=Homo sapiens GN=CHCHD2 PE=1 SV=1
3	3	CIB1	21.69	Calcium and integrin-binding protein 1 OS=Homo sapiens GN=CIB1 PE=1 SV=4
2	3	CMBL	28.03	Carboxymethylenebutenolidase homolog OS=Homo sapiens GN=CMBL PE=1 SV=1
3	3	COG4	89.03	Conserved oligomeric Golgi complex subunit 4
3	3	COG6	73.23	Conserved oligomeric Golgi complex subunit 6
3	3	COG7	86.29	Conserved oligomeric Golgi complex subunit 7
2	3	COL9A3	63.58	Collagen alpha-3(IX) chain OS=Homo sapiens GN=COL9A3 PE=1 SV=2
3	3	COMTD1	28.79	Catechol O-methyltransferase domain-containing protein 1 OS=Homo sapiens GN=COMTD1 PE=1 SV=1
3	3	COPE	34.46	Coatomer subunit epsilon OS=Homo sapiens GN=COPE PE=1 SV=3
2	3	COX4I1	19.56	Cytochrome c oxidase subunit 4 isoform 1, mitochondrial OS=Homo sapiens GN=COX4I1 PE=1 SV=1
2	3	CPNE3	60.09	Copine-3 OS=Homo sapiens GN=CPNE3 PE=1 SV=1
3	3	CS	51.68	Citrate synthase, mitochondrial OS=Homo sapiens GN=CS PE=1 SV=2
3	3	DCTN2	44.2	Dynactin subunit 2 OS=Homo sapiens GN=DCTN2 PE=1 SV=4
3	3	DDX3X	73.2	ATP-dependent RNA helicase DDX3X OS=Homo sapiens GN=DDX3X PE=1 SV=3
3	3	DDX3Y	73.11	ATP-dependent RNA helicase DDX3Y OS=Homo sapiens GN=DDX3Y PE=1 SV=2
3	3	DDX5	69.1	Probable ATP-dependent RNA helicase DDX5 OS=Homo sapiens GN=DDX5 PE=1 SV=1
2	3	DERL2	27.55	Derlin-2 OS=Homo sapiens GN=DERL2 PE=1 SV=1
2	3	DHCR7	54.45	7-dehydrocholesterol reductase OS=Homo sapiens GN=DHCR7 PE=1 SV=1
3	3	DHRS7B	35.1	Dehydrogenase/reductase SDR family member 7B OS=Homo sapiens GN=DHRS7B PE=1 SV=2
3	3	DNAJA1	44.84	DnaJ homolog subfamily A member 1 OS=Homo sapiens GN=DNAJA1 PE=1 SV=2
3	3	DNAJB11	40.49	DnaJ homolog subfamily B member 11 OS=Homo sapiens GN=DNAJB11 PE=1 SV=1
3	3	DNAJC11	63.24	DnaJ homolog subfamily C member 11 OS=Homo sapiens GN=DNAJC11 PE=1 SV=2
3	3	DOPEY2	258.07	Protein dopey-2 OS=Homo sapiens GN=DOPEY2 PE=1 SV=5
3	3	DPM1	29.62	Dolichol-phosphate mannosyltransferase subunit 1 OS=Homo sapiens GN=DPM1 PE=1 SV=1
3	3	DUSP23	16.58	Dual specificity protein phosphatase 23 OS=Homo sapiens GN=DUSP23 PE=1 SV=1
2	3	EARS2	58.65	Probable glutamate--tRNA ligase, mitochondrial OS=Homo sapiens GN=EARS2 PE=1 SV=2
3	3	ECH1	35.79	Delta(3,5)-Delta(2,4)-dienoyl-CoA isomerase, mitochondrial OS=Homo sapiens GN=ECH1 PE=1 SV=2
3	3	ECHS1	31.37	Enoyl-CoA hydratase, mitochondrial OS=Homo sapiens GN=ECHS1 PE=1 SV=4
3	3	ECI1	32.8	Enoyl-CoA delta isomerase 1, mitochondrial OS=Homo sapiens GN=ECI1 PE=1 SV=1
3	3	EEF1D	31.1	Elongation factor 1-delta OS=Homo sapiens GN=EEF1D PE=1 SV=5
2	3	EFNB2	36.9	Ephrin-B2 OS=Homo sapiens GN=EFNB2 PE=1 SV=1
3	3	EIF3B	92.42	Eukaryotic translation initiation factor 3 subunit B OS=Homo sapiens GN=EIF3B PE=1 SV=3
3	3	ELAVL1	36.07	ELAV-like protein 1 OS=Homo sapiens GN=ELAVL1 PE=1 SV=2
3	3	EMC1	111.69	ER membrane protein complex subunit 1 OS=Homo sapiens GN=EMC1 PE=1 SV=1
3	3	ERP44	46.94	Endoplasmic reticulum resident protein 44 OS=Homo sapiens GN=ERP44 PE=1 SV=1
3	3	ETFB	27.83	Electron transfer flavoprotein subunit beta OS=Homo sapiens GN=ETFB PE=1 SV=3
2	3	GALNT3	72.56	Polypeptide N-acetylgalactosaminyltransferase 3 OS=Homo sapiens GN=GALNT3 PE=1 SV=2
3	3	GART	107.7	Trifunctional purine biosynthetic protein adenosine-3 OS=Homo sapiens GN=GART PE=1 SV=1
3	3	GDF15	34.12	Growth/differentiation factor 15 OS=Homo sapiens GN=GDF15 PE=1 SV=3
3	3	GDI1	50.55	Rab GDP dissociation inhibitor alpha OS=Homo sapiens GN=GDI1 PE=1 SV=2
3	3	GPAT4	52.04	Glycerol-3-phosphate acyltransferase 4 OS=Homo sapiens GN=GPAT4 PE=1 SV=1
3	3	GPR89B	52.88	Golgi pH regulator B
2	3	GTPBP1	72.41	GTP-binding protein 1 OS=Homo sapiens GN=GTPBP1 PE=1 SV=3
2	3	H2AFV	13.5	Histone H2A.V OS=Homo sapiens GN=H2AFV PE=1 SV=3
2	3	HAT1	49.48	Histone acetyltransferase type B catalytic subunit OS=Homo sapiens GN=HAT1 PE=1 SV=1
3	3	HNRNPD	38.41	Heterogeneous nuclear ribonucleoprotein D0 OS=Homo sapiens GN=HNRNPD PE=1 SV=1
2	3	HOOK2	83.16	Protein Hook homolog 2 OS=Homo sapiens GN=HOOK2 PE=1 SV=3
3	3	IPO4	118.64	Importin-4 OS=Homo sapiens GN=IPO4 PE=1 SV=2
2	3	IPO8	119.86	Importin-8 OS=Homo sapiens GN=IPO8 PE=1 SV=2
2	3	KCNN2	63.72	Small conductance calcium-activated potassium channel protein 2 OS=Homo sapiens GN=KCNN2 PE=1 SV=2
3	3	KHDRBS1	48.2	KH domain-containing, RNA-binding, signal transduction-associated protein 1 OS=Homo sapiens GN=KHDRBS1 PE=1 SV=1
3	3	KIAA1468	134.55	LisH domain and HEAT repeat-containing protein KIAA1468 OS=Homo sapiens GN=KIAA1468 PE=1 SV=2
3	3	LARS	134.38	Leucine--tRNA ligase, cytoplasmic OS=Homo sapiens GN=LARS PE=1 SV=2
3	3	LIMCH1	121.79	LIM and calponin homology domains-containing protein 1 OS=Homo sapiens GN=LIMCH1 PE=1 SV=4
2	3	LMBRD2	81.12	LMBR1 domain-containing protein 2 OS=Homo sapiens GN=LMBRD2 PE=1 SV=1
2	3	LMNB1	66.37	Lamin-B1 OS=Homo sapiens GN=LMNB1 PE=1 SV=2
2	3	LPGAT1	43.06	Acyl-CoA:lysophosphatidylglycerol acyltransferase 1 OS=Homo sapiens GN=LPGAT1 PE=1 SV=1
2	3	MAP1A	305.3	Microtubule-associated protein 1A
3	3	MAP2K3	39.29	Dual specificity mitogen-activated protein kinase kinase 3 OS=Homo sapiens GN=MAP2K3 PE=1 SV=2
2	3	MAP4	120.93	Microtubule-associated protein 4
3	3	MCM7	81.26	DNA replication licensing factor MCM7 OS=Homo sapiens GN=MCM7 PE=1 SV=4
3	3	MGST3	16.51	Microsomal glutathione S-transferase 3 OS=Homo sapiens GN=MGST3 PE=1 SV=1
2	3	MMP24-AS1	7.67	MMP24 antisense RNA 1 OS=Homo sapiens GN=MMP24-AS1 PE=1 SV=1
3	3	MRPL11	20.67	39S ribosomal protein L11, mitochondrial OS=Homo sapiens GN=MRPL11 PE=1 SV=1
3	3	MRPL4	34.9	39S ribosomal protein L4, mitochondrial OS=Homo sapiens GN=MRPL4 PE=1 SV=1
3	3	MRPS27	47.58	28S ribosomal protein S27, mitochondrial OS=Homo sapiens GN=MRPS27 PE=1 SV=3
3	3	MTDH	63.8	Protein LYRIC OS=Homo sapiens GN=MTDH PE=1 SV=2
3	3	MTHFD1	101.5	C-1-tetrahydrofolate synthase, cytoplasmic OS=Homo sapiens GN=MTHFD1 PE=1 SV=3
2	3	MTMR14	72.16	Myotubularin-related protein 14 OS=Homo sapiens GN=MTMR14 PE=1 SV=2
2	3	MYCBP	11.96	C-Myc-binding protein OS=Homo sapiens GN=MYCBP PE=1 SV=3
3	3	NDUFA9	42.48	NADH dehydrogenase [ubiquinone] 1 alpha subcomplex subunit 9, mitochondrial OS=Homo sapiens GN=NDUFA9 PE=1 SV=2
3	3	NDUFS8	23.69	NADH dehydrogenase [ubiquinone] iron-sulfur protein 8, mitochondrial OS=Homo sapiens GN=NDUFS8 PE=1 SV=1
3	3	NDUFV1	50.78	NADH dehydrogenase [ubiquinone] flavoprotein 1, mitochondrial OS=Homo sapiens GN=NDUFV1 PE=1 SV=4
2	3	NQO1	30.85	NAD(P)H dehydrogenase [quinone] 1 OS=Homo sapiens GN=NQO1 PE=1 SV=1
3	3	NSF	82.54	Vesicle-fusing ATPase OS=Homo sapiens GN=NSF PE=1 SV=3
2	3	NUP93	93.43	Nuclear pore complex protein Nup93 OS=Homo sapiens GN=NUP93 PE=1 SV=2
2	3	OGDH	115.86	2-oxoglutarate dehydrogenase, mitochondrial OS=Homo sapiens GN=OGDH PE=1 SV=3
2	3	OTUD4	123.97	OTU domain-containing protein 4 OS=Homo sapiens GN=OTUD4 PE=1 SV=4
2	3	OXSR1	57.99	Serine/threonine-protein kinase OSR1 OS=Homo sapiens GN=OXSR1 PE=1 SV=1
3	3	PDCD6IP	95.96	Programmed cell death 6-interacting protein OS=Homo sapiens GN=PDCD6IP PE=1 SV=1
2	3	PDXDC1	86.65	Pyridoxal-dependent decarboxylase domain-containing protein 1 OS=Homo sapiens GN=PDXDC1 PE=1 SV=2
3	3	PFKM	85.13	ATP-dependent 6-phosphofructokinase, muscle type OS=Homo sapiens GN=PFKM PE=1 SV=2
3	3	PFN1	15.04	Profilin-1 OS=Homo sapiens GN=PFN1 PE=1 SV=2
3	3	PGRMC2	23.8	Membrane-associated progesterone receptor component 2 OS=Homo sapiens GN=PGRMC2 PE=1 SV=1
3	3	PLEC	531.47	Plectin OS=Homo sapiens GN=PLEC PE=1 SV=3
3	3	PPIA	18	Peptidyl-prolyl cis-trans isomerase A OS=Homo sapiens GN=PPIA PE=1 SV=2
3	3	PPP3CA	58.65	Serine/threonine-protein phosphatase 2B catalytic subunit alpha isoform OS=Homo sapiens GN=PPP3CA PE=1 SV=1
2	3	PRDX5	22.07	Peroxiredoxin-5, mitochondrial OS=Homo sapiens GN=PRDX5 PE=1 SV=4
3	3	PREB	45.44	Prolactin regulatory element-binding protein OS=Homo sapiens GN=PREB PE=1 SV=2
2	3	PSMA1	29.54	Proteasome subunit alpha type-1 OS=Homo sapiens GN=PSMA1 PE=1 SV=1
2	3	PSMA4	29.47	Proteasome subunit alpha type-4 OS=Homo sapiens GN=PSMA4 PE=1 SV=1
2	3	PSMD12	52.87	26S proteasome non-ATPase regulatory subunit 12 OS=Homo sapiens GN=PSMD12 PE=1 SV=3
2	3	PSMD8	39.59	26S proteasome non-ATPase regulatory subunit 8 OS=Homo sapiens GN=PSMD8 PE=1 SV=2
3	3	PTGES2	41.92	Prostaglandin E synthase 2 OS=Homo sapiens GN=PTGES2 PE=1 SV=1
3	3	QARS	87.74	Glutamine--tRNA ligase OS=Homo sapiens GN=QARS PE=1 SV=1
3	3	RAB1C	22	Putative Ras-related protein Rab-1C OS=Homo sapiens GN=RAB1C PE=5 SV=2
3	3	RACK1	35.05	Receptor of activated protein C kinase 1 OS=Homo sapiens GN=RACK1 PE=1 SV=3
2	3	RANBP1	23.3	Ran-specific GTPase-activating protein OS=Homo sapiens GN=RANBP1 PE=1 SV=1
3	3	RINT1	90.57	RAD50-interacting protein 1 OS=Homo sapiens GN=RINT1 PE=1 SV=1
3	3	RMDN3	52.09	Regulator of microtubule dynamics protein 3
3	3	RPL10	24.59	60S ribosomal protein L10 OS=Homo sapiens GN=RPL10 PE=1 SV=4
2	3	RPL14	23.42	60S ribosomal protein L14 OS=Homo sapiens GN=RPL14 PE=1 SV=4
3	3	RPL15	24.13	60S ribosomal protein L15 OS=Homo sapiens GN=RPL15 PE=1 SV=2
2	3	RPL21	18.55	60S ribosomal protein L21 OS=Homo sapiens GN=RPL21 PE=1 SV=2
3	3	RPL24	17.77	60S ribosomal protein L24 OS=Homo sapiens GN=RPL24 PE=1 SV=1
3	3	RPL26L1	17.25	60S ribosomal protein L26-like 1 OS=Homo sapiens GN=RPL26L1 PE=1 SV=1
3	3	RPL27A	16.55	60S ribosomal protein L27a OS=Homo sapiens GN=RPL27A PE=1 SV=2
1	3	RPL29	17.74	60S ribosomal protein L29 OS=Homo sapiens GN=RPL29 PE=1 SV=2
1	3	RPL37A	10.27	60S ribosomal protein L37a OS=Homo sapiens GN=RPL37A PE=1 SV=2
3	3	RPS24	15.41	40S ribosomal protein S24 OS=Homo sapiens GN=RPS24 PE=1 SV=1
2	3	RPS26	13.01	40S ribosomal protein S26 OS=Homo sapiens GN=RPS26 PE=1 SV=3
2	3	SCD	41.5	Acyl-CoA desaturase OS=Homo sapiens GN=SCD PE=1 SV=2
3	3	SDCBP	32.42	Syntenin-1 OS=Homo sapiens GN=SDCBP PE=1 SV=1
3	3	SFXN3	35.48	Sideroflexin-3 OS=Homo sapiens GN=SFXN3 PE=1 SV=3
2	3	SFXN4	37.97	Sideroflexin-4 OS=Homo sapiens GN=SFXN4 PE=1 SV=1
3	3	SHMT2	55.96	Serine hydroxymethyltransferase, mitochondrial OS=Homo sapiens GN=SHMT2 PE=1 SV=3
2	3	SIGMAR1	25.11	Sigma non-opioid intracellular receptor 1 OS=Homo sapiens GN=SIGMAR1 PE=1 SV=1
3	3	SLC25A12	74.71	Calcium-binding mitochondrial carrier protein Aralar1 OS=Homo sapiens GN=SLC25A12 PE=1 SV=2
3	3	SLC25A4	33.04	ADP/ATP translocase 1 OS=Homo sapiens GN=SLC25A4 PE=1 SV=4
3	3	SLC39A14	54.18	Zinc transporter ZIP14 OS=Homo sapiens GN=SLC39A14 PE=1 SV=3
3	3	SLIRP	12.34	SRA stem-loop-interacting RNA-binding protein, mitochondrial OS=Homo sapiens GN=SLIRP PE=1 SV=1
2	3	SMN1	31.83	Survival motor neuron protein OS=Homo sapiens GN=SMN1 PE=1 SV=1
2	3	SNAP23	23.34	Synaptosomal-associated protein 23 OS=Homo sapiens GN=SNAP23 PE=1 SV=1
3	3	SNRPA	31.26	U1 small nuclear ribonucleoprotein A OS=Homo sapiens GN=SNRPA PE=1 SV=3
2	3	SNRPB	24.59	Small nuclear ribonucleoprotein-associated proteins B and B' OS=Homo sapiens GN=SNRPB PE=1 SV=2
3	3	SNRPE	10.8	Small nuclear ribonucleoprotein E OS=Homo sapiens GN=SNRPE PE=1 SV=1
2	3	SSR4	18.99	Translocon-associated protein subunit delta OS=Homo sapiens GN=SSR4 PE=1 SV=1
3	3	ST13	41.31	Hsc70-interacting protein OS=Homo sapiens GN=ST13 PE=1 SV=2
3	3	STAU1	63.14	Double-stranded RNA-binding protein Staufen homolog 1 OS=Homo sapiens GN=STAU1 PE=1 SV=2
3	3	STEAP2	56.02	Metalloreductase STEAP2 OS=Homo sapiens GN=STEAP2 PE=1 SV=3
2	3	TIMMDC1	32.16	Complex I assembly factor TIMMDC1, mitochondrial OS=Homo sapiens GN=TIMMDC1 PE=1 SV=2
3	3	TM9SF1	68.82	Transmembrane 9 superfamily member 1 OS=Homo sapiens GN=TM9SF1 PE=2 SV=2
3	3	TMEM59	36.2	Transmembrane protein 59 OS=Homo sapiens GN=TMEM59 PE=1 SV=1
3	3	TPP1	61.21	Tripeptidyl-peptidase 1 OS=Homo sapiens GN=TPP1 PE=1 SV=2
3	3	TRA2B	33.65	Transformer-2 protein homolog beta OS=Homo sapiens GN=TRA2B PE=1 SV=1
3	3	UNC45A	103.01	Protein unc-45 homolog A OS=Homo sapiens GN=UNC45A PE=1 SV=1
3	3	UPF1	124.27	Regulator of nonsense transcripts 1 OS=Homo sapiens GN=UPF1 PE=1 SV=2
2	3	VTN	54.27	Vitronectin OS=Homo sapiens GN=VTN PE=1 SV=1
3	3	WTAP	44.22	Pre-mRNA-splicing regulator WTAP OS=Homo sapiens GN=WTAP PE=1 SV=2
3	3	XPO5	136.22	Exportin-5 OS=Homo sapiens GN=XPO5 PE=1 SV=1
3	3	YBX1	35.9	Nuclease-sensitive element-binding protein 1 OS=Homo sapiens GN=YBX1 PE=1 SV=3
2	3	YES1	60.76	Tyrosine-protein kinase Yes OS=Homo sapiens GN=YES1 PE=1 SV=3
2	3	YIPF3	38.22	Protein YIPF3 OS=Homo sapiens GN=YIPF3 PE=1 SV=1
2	3	YME1L1	86.4	ATP-dependent zinc metalloprotease YME1L1 OS=Homo sapiens GN=YME1L1 PE=1 SV=2
3	3	ZW10	88.77	Centromere/kinetochore protein zw10 homolog OS=Homo sapiens GN=ZW10 PE=1 SV=3
1	2	SEPT2	41.46	Septin-2 OS=Homo sapiens GN=SEPT2 PE=1 SV=1
2	2	ACLY	120.76	ATP-citrate synthase OS=Homo sapiens GN=ACLY PE=1 SV=3
1	2	AGPAT1	31.7	1-acyl-sn-glycerol-3-phosphate acyltransferase alpha OS=Homo sapiens GN=AGPAT1 PE=1 SV=2
2	2	AGR2	19.97	Anterior gradient protein 2 homolog OS=Homo sapiens GN=AGR2 PE=1 SV=1
2	2	AK2	26.46	Adenylate kinase 2, mitochondrial OS=Homo sapiens GN=AK2 PE=1 SV=2
2	2	AKR1A1	36.55	Alcohol dehydrogenase [NADP(+)] OS=Homo sapiens GN=AKR1A1 PE=1 SV=3
1	2	ALYREF	26.87	THO complex subunit 4 OS=Homo sapiens GN=ALYREF PE=1 SV=3
2	2	ANXA5	35.91	Annexin A5 OS=Homo sapiens GN=ANXA5 PE=1 SV=2
2	2	ANXA6	75.83	Annexin A6 OS=Homo sapiens GN=ANXA6 PE=1 SV=3
1	2	APOB	515.28	Apolipoprotein B-100 OS=Homo sapiens GN=APOB PE=1 SV=2
2	2	ARHGDIA	23.19	Rho GDP-dissociation inhibitor 1 OS=Homo sapiens GN=ARHGDIA PE=1 SV=3
2	2	ARL8A	21.4	ADP-ribosylation factor-like protein 8A OS=Homo sapiens GN=ARL8A PE=1 SV=1
1	2	ARPC3	20.53	Actin-related protein 2/3 complex subunit 3 OS=Homo sapiens GN=ARPC3 PE=1 SV=3
2	2	ATP2B1	138.67	Plasma membrane calcium-transporting ATPase 1 OS=Homo sapiens GN=ATP2B1 PE=1 SV=3
2	2	B3GAT3	37.1	Galactosylgalactosylxylosylprotein 3-beta-glucuronosyltransferase 3 OS=Homo sapiens GN=B3GAT3 PE=1 SV=2
2	2	BRI3BP	27.82	BRI3-binding protein OS=Homo sapiens GN=BRI3BP PE=1 SV=1
2	2	BROX	46.45	BRO1 domain-containing protein BROX OS=Homo sapiens GN=BROX PE=1 SV=1
2	2	BTAF1	206.76	TATA-binding protein-associated factor 172 OS=Homo sapiens GN=BTAF1 PE=1 SV=2
2	2	CALM2	16.83	Calmodulin-2 OS=Homo sapiens GN=CALM2 PE=1 SV=1
1	2	CBLL1	54.48	E3 ubiquitin-protein ligase Hakai OS=Homo sapiens GN=CBLL1 PE=1 SV=1
2	2	CD2BP2	37.62	CD2 antigen cytoplasmic tail-binding protein 2 OS=Homo sapiens GN=CD2BP2 PE=1 SV=1
2	2	CDC5L	92.19	Cell division cycle 5-like protein OS=Homo sapiens GN=CDC5L PE=1 SV=2
1	2	CEPT1	46.52	Choline/ethanolaminephosphotransferase 1 OS=Homo sapiens GN=CEPT1 PE=1 SV=1
2	2	CHP1	22.44	Calcineurin B homologous protein 1 OS=Homo sapiens GN=CHP1 PE=1 SV=3
2	2	CHPT1	45.07	Cholinephosphotransferase 1 OS=Homo sapiens GN=CHPT1 PE=1 SV=1
1	2	CIRBP	18.64	Cold-inducible RNA-binding protein OS=Homo sapiens GN=CIRBP PE=1 SV=1
2	2	CLIC1	26.91	Chloride intracellular channel protein 1 OS=Homo sapiens GN=CLIC1 PE=1 SV=4
2	2	CMPK1	22.21	UMP-CMP kinase OS=Homo sapiens GN=CMPK1 PE=1 SV=3
2	2	CNST	79.55	Consortin OS=Homo sapiens GN=CNST PE=1 SV=3
2	2	COPRS	20.05	Coordinator of PRMT5 and differentiation stimulator OS=Homo sapiens GN=COPRS PE=1 SV=3
2	2	COX5A	16.75	Cytochrome c oxidase subunit 5A, mitochondrial OS=Homo sapiens GN=COX5A PE=1 SV=2
2	2	COX5B	13.69	Cytochrome c oxidase subunit 5B, mitochondrial OS=Homo sapiens GN=COX5B PE=1 SV=2
1	2	CRIP2	22.48	Cysteine-rich protein 2 OS=Homo sapiens GN=CRIP2 PE=1 SV=1
2	2	CSDA	31.93	Cold shock domain protein A, isoform CRA_b OS=Homo sapiens GN=CSDA PE=4 SV=1
2	2	CUX1	77.41	Protein CASP OS=Homo sapiens GN=CUX1 PE=1 SV=2
1	2	DDX6	54.38	Probable ATP-dependent RNA helicase DDX6 OS=Homo sapiens GN=DDX6 PE=1 SV=2
2	2	DEGS1	37.84	Sphingolipid delta(4)-desaturase DES1 OS=Homo sapiens GN=DEGS1 PE=1 SV=1
2	2	DLD	54.14	Dihydrolipoyl dehydrogenase, mitochondrial OS=Homo sapiens GN=DLD PE=1 SV=2
2	2	DNAJA3	52.46	DnaJ homolog subfamily A member 3, mitochondrial OS=Homo sapiens GN=DNAJA3 PE=1 SV=2
1	2	DNAJB12	41.79	DnaJ homolog subfamily B member 12 OS=Homo sapiens GN=DNAJB12 PE=1 SV=4
2	2	DNAJC19	12.49	Mitochondrial import inner membrane translocase subunit TIM14 OS=Homo sapiens GN=DNAJC19 PE=1 SV=3
2	2	EEF1B2	24.75	Elongation factor 1-beta OS=Homo sapiens GN=EEF1B2 PE=1 SV=3
2	2	EIF2B4	57.52	Translation initiation factor eIF-2B subunit delta OS=Homo sapiens GN=EIF2B4 PE=1 SV=2
1	2	EIF2S1	36.09	Eukaryotic translation initiation factor 2 subunit 1 OS=Homo sapiens GN=EIF2S1 PE=1 SV=3
1	2	EIF3C	105.28	Eukaryotic translation initiation factor 3 subunit C OS=Homo sapiens GN=EIF3C PE=1 SV=1
1	2	EPN1	60.26	Epsin-1 OS=Homo sapiens GN=EPN1 PE=1 SV=2
2	2	ERLIN2	37.82	Erlin-2 OS=Homo sapiens GN=ERLIN2 PE=1 SV=1
2	2	ERP29	28.98	Endoplasmic reticulum resident protein 29 OS=Homo sapiens GN=ERP29 PE=1 SV=4
2	2	ESYT1	122.78	Extended synaptotagmin-1 OS=Homo sapiens GN=ESYT1 PE=1 SV=1
2	2	ESYT2	102.29	Extended synaptotagmin-2 OS=Homo sapiens GN=ESYT2 PE=1 SV=1
2	2	FADS2	52.23	Fatty acid desaturase 2 OS=Homo sapiens GN=FADS2 PE=1 SV=1
2	2	FAHD1	24.83	Acylpyruvase FAHD1, mitochondrial OS=Homo sapiens GN=FAHD1 PE=1 SV=2
2	2	FARSB	66.07	Phenylalanine--tRNA ligase beta subunit OS=Homo sapiens GN=FARSB PE=1 SV=3
1	2	FAU	6.64	40S ribosomal protein S30 OS=Homo sapiens GN=FAU PE=1 SV=1
2	2	FDFT1	48.08	Squalene synthase OS=Homo sapiens GN=FDFT1 PE=1 SV=1
2	2	FOLH1	84.28	Glutamate carboxypeptidase 2 OS=Homo sapiens GN=FOLH1 PE=1 SV=1
2	2	GEMIN4	119.96	Gem-associated protein 4 OS=Homo sapiens GN=GEMIN4 PE=1 SV=2
2	2	GGCX	87.5	Vitamin K-dependent gamma-carboxylase OS=Homo sapiens GN=GGCX PE=1 SV=2
2	2	GNAI3	40.51	Guanine nucleotide-binding protein G(k) subunit alpha OS=Homo sapiens GN=GNAI3 PE=1 SV=3
2	2	GNL3L	65.53	Guanine nucleotide-binding protein-like 3-like protein OS=Homo sapiens GN=GNL3L PE=1 SV=1
2	2	GNPTAB	143.53	N-acetylglucosamine-1-phosphotransferase subunits alpha/beta OS=Homo sapiens GN=GNPTAB PE=1 SV=1
2	2	GOT2	47.49	Aspartate aminotransferase, mitochondrial OS=Homo sapiens GN=GOT2 PE=1 SV=3
2	2	GPD2	80.8	Glycerol-3-phosphate dehydrogenase, mitochondrial OS=Homo sapiens GN=GPD2 PE=1 SV=3
2	2	H2AFX	15.14	Histone H2AX OS=Homo sapiens GN=H2AFX PE=1 SV=2
2	2	HIP1R	119.31	Huntingtin-interacting protein 1-related protein OS=Homo sapiens GN=HIP1R PE=1 SV=2
2	2	HK1	102.42	Hexokinase-1 OS=Homo sapiens GN=HK1 PE=1 SV=3
2	2	HLA-B	40.32	HLA class I histocompatibility antigen, B-67 alpha chain OS=Homo sapiens GN=HLA-B PE=1 SV=1
2	2	HNRNPCL2	32.05	Heterogeneous nuclear ribonucleoprotein C-like 2 OS=Homo sapiens GN=HNRNPCL2 PE=1 SV=1
1	2	HSD11B2	44.1	Corticosteroid 11-beta-dehydrogenase isozyme 2 OS=Homo sapiens GN=HSD11B2 PE=1 SV=2
2	2	HSD17B4	79.64	Peroxisomal multifunctional enzyme type 2 OS=Homo sapiens GN=HSD17B4 PE=1 SV=3
2	2	HSDL2	45.37	Hydroxysteroid dehydrogenase-like protein 2 OS=Homo sapiens GN=HSDL2 PE=1 SV=1
2	2	HSPA4	94.27	Heat shock 70 kDa protein 4 OS=Homo sapiens GN=HSPA4 PE=1 SV=4
2	2	HSPH1	96.8	Heat shock protein 105 kDa OS=Homo sapiens GN=HSPH1 PE=1 SV=1
2	2	IPO9	115.89	Importin-9 OS=Homo sapiens GN=IPO9 PE=1 SV=3
2	2	ITGB1	88.36	Integrin beta-1 OS=Homo sapiens GN=ITGB1 PE=1 SV=2
2	2	ITIH2	106.4	Inter-alpha-trypsin inhibitor heavy chain H2 OS=Homo sapiens GN=ITIH2 PE=1 SV=2
2	2	ITM2C	30.2	Integral membrane protein 2C OS=Homo sapiens GN=ITM2C PE=1 SV=1
2	2	KCTD17	35.65	BTB/POZ domain-containing protein KCTD17 OS=Homo sapiens GN=KCTD17 PE=1 SV=3
2	2	KRTCAP3	25.61	Keratinocyte-associated protein 3 OS=Homo sapiens GN=KRTCAP3 PE=2 SV=1
2	2	LAP3	56.13	Cytosol aminopeptidase OS=Homo sapiens GN=LAP3 PE=1 SV=3
1	2	LMAN1	57.51	Protein ERGIC-53 OS=Homo sapiens GN=LMAN1 PE=1 SV=2
2	2	LRRC59	34.91	Leucine-rich repeat-containing protein 59 OS=Homo sapiens GN=LRRC59 PE=1 SV=1
1	2	M6PR	30.97	Cation-dependent mannose-6-phosphate receptor OS=Homo sapiens GN=M6PR PE=1 SV=1
2	2	MAGEA10	40.75	Melanoma-associated antigen 10 OS=Homo sapiens GN=MAGEA10 PE=2 SV=2
2	2	MDH1	36.4	Malate dehydrogenase, cytoplasmic OS=Homo sapiens GN=MDH1 PE=1 SV=4
2	2	MIF	12.47	Macrophage migration inhibitory factor OS=Homo sapiens GN=MIF PE=1 SV=4
1	2	MIGA1	70.96	Mitoguardin 1 OS=Homo sapiens GN=MIGA1 PE=1 SV=1
2	2	MRPL17	20.04	39S ribosomal protein L17, mitochondrial OS=Homo sapiens GN=MRPL17 PE=1 SV=1
1	2	MRPL21	22.8	39S ribosomal protein L21, mitochondrial OS=Homo sapiens GN=MRPL21 PE=1 SV=2
2	2	MRPL39	38.69	39S ribosomal protein L39, mitochondrial OS=Homo sapiens GN=MRPL39 PE=1 SV=3
2	2	MRPL44	37.51	39S ribosomal protein L44, mitochondrial OS=Homo sapiens GN=MRPL44 PE=1 SV=1
2	2	MRPL49	19.19	39S ribosomal protein L49, mitochondrial OS=Homo sapiens GN=MRPL49 PE=1 SV=1
2	2	MRPL52	13.66	39S ribosomal protein L52, mitochondrial OS=Homo sapiens GN=MRPL52 PE=1 SV=2
1	2	MRPL54	15.81	39S ribosomal protein L54, mitochondrial OS=Homo sapiens GN=MRPL54 PE=1 SV=1
2	2	MRPS17	14.49	28S ribosomal protein S17, mitochondrial OS=Homo sapiens GN=MRPS17 PE=1 SV=1
1	2	MTX1	51.44	Metaxin-1 OS=Homo sapiens GN=MTX1 PE=1 SV=2
2	2	NAGLU	82.21	Alpha-N-acetylglucosaminidase OS=Homo sapiens GN=NAGLU PE=1 SV=2
2	2	NBAS	268.4	Neuroblastoma-amplified sequence OS=Homo sapiens GN=NBAS PE=1 SV=2
2	2	NDUFA10	40.72	NADH dehydrogenase [ubiquinone] 1 alpha subcomplex subunit 10, mitochondrial OS=Homo sapiens GN=NDUFA10 PE=1 SV=1
2	2	NDUFA13	16.69	NADH dehydrogenase [ubiquinone] 1 alpha subcomplex subunit 13 OS=Homo sapiens GN=NDUFA13 PE=1 SV=3
2	2	NDUFA4	9.36	Cytochrome c oxidase subunit NDUFA4 OS=Homo sapiens GN=NDUFA4 PE=1 SV=1
2	2	NDUFB4	15.2	NADH dehydrogenase [ubiquinone] 1 beta subcomplex subunit 4 OS=Homo sapiens GN=NDUFB4 PE=1 SV=3
2	2	NDUFS2	52.51	NADH dehydrogenase [ubiquinone] iron-sulfur protein 2, mitochondrial OS=Homo sapiens GN=NDUFS2 PE=1 SV=2
2	2	NIPSNAP2	33.72	Protein NipSnap homolog 2 OS=Homo sapiens GN=NIPSNAP2 PE=1 SV=1
2	2	NPDC1	34.49	Neural proliferation differentiation and control protein 1 OS=Homo sapiens GN=NPDC1 PE=1 SV=2
2	2	NT5C2	64.93	Cytosolic purine 5'-nucleotidase OS=Homo sapiens GN=NT5C2 PE=1 SV=1
1	2	OSTC	16.82	Oligosaccharyltransferase complex subunit OSTC OS=Homo sapiens GN=OSTC PE=1 SV=1
1	2	PAM16	13.82	Mitochondrial import inner membrane translocase subunit TIM16 OS=Homo sapiens GN=PAM16 PE=1 SV=2
2	2	PDCD4	51.7	Programmed cell death protein 4 OS=Homo sapiens GN=PDCD4 PE=1 SV=2
2	2	PDK3	46.91	[Pyruvate dehydrogenase (acetyl-transferring)] kinase isozyme 3, mitochondrial OS=Homo sapiens GN=PDK3 PE=1 SV=1
2	2	PDS5A	150.73	Sister chromatid cohesion protein PDS5 homolog A OS=Homo sapiens GN=PDS5A PE=1 SV=1
2	2	PEX19	32.79	Peroxisomal biogenesis factor 19 OS=Homo sapiens GN=PEX19 PE=1 SV=1
2	2	PFKFB4	54.01	6-phosphofructo-2-kinase/fructose-2,6-bisphosphatase 4 OS=Homo sapiens GN=PFKFB4 PE=2 SV=6
2	2	PIGG	108.1	GPI ethanolamine phosphate transferase 2 OS=Homo sapiens GN=PIGG PE=1 SV=1
1	2	PLD3	54.67	Phospholipase D3 OS=Homo sapiens GN=PLD3 PE=1 SV=1
2	2	PNPLA6	149.9	Neuropathy target esterase OS=Homo sapiens GN=PNPLA6 PE=1 SV=2
2	2	PPP2R1B	66.17	Serine/threonine-protein phosphatase 2A 65 kDa regulatory subunit A beta isoform OS=Homo sapiens GN=PPP2R1B PE=1 SV=3
2	2	PRAF2	19.25	PRA1 family protein 2 OS=Homo sapiens GN=PRAF2 PE=1 SV=1
2	2	PRDX3	27.68	Thioredoxin-dependent peroxide reductase, mitochondrial OS=Homo sapiens GN=PRDX3 PE=1 SV=3
1	2	PRKAR1A	42.95	cAMP-dependent protein kinase type I-alpha regulatory subunit OS=Homo sapiens GN=PRKAR1A PE=1 SV=1
1	2	PRKAR2A	45.49	cAMP-dependent protein kinase type II-alpha regulatory subunit OS=Homo sapiens GN=PRKAR2A PE=1 SV=2
2	2	PRMT1	41.49	Protein arginine N-methyltransferase 1 OS=Homo sapiens GN=PRMT1 PE=1 SV=2
2	2	PRPF19	55.15	Pre-mRNA-processing factor 19 OS=Homo sapiens GN=PRPF19 PE=1 SV=1
2	2	PSMA7	27.87	Proteasome subunit alpha type-7 OS=Homo sapiens GN=PSMA7 PE=1 SV=1
2	2	PSMB3	22.93	Proteasome subunit beta type-3 OS=Homo sapiens GN=PSMB3 PE=1 SV=2
2	2	PSMD13	42.92	26S proteasome non-ATPase regulatory subunit 13 OS=Homo sapiens GN=PSMD13 PE=1 SV=2
2	2	PSMD14	34.55	26S proteasome non-ATPase regulatory subunit 14 OS=Homo sapiens GN=PSMD14 PE=1 SV=1
2	2	PSMD6	45.5	26S proteasome non-ATPase regulatory subunit 6 OS=Homo sapiens GN=PSMD6 PE=1 SV=1
2	2	PTK7	118.32	Inactive tyrosine-protein kinase 7 OS=Homo sapiens GN=PTK7 PE=1 SV=2
2	2	PYCR1	33.34	Pyrroline-5-carboxylate reductase 1, mitochondrial OS=Homo sapiens GN=PYCR1 PE=1 SV=2
1	2	RAB17	23.48	Ras-related protein Rab-17 OS=Homo sapiens GN=RAB17 PE=1 SV=2
2	2	RAB18	22.96	Ras-related protein Rab-18 OS=Homo sapiens GN=RAB18 PE=1 SV=1
2	2	RAB1A	22.66	Ras-related protein Rab-1A OS=Homo sapiens GN=RAB1A PE=1 SV=3
2	2	RAB5C	23.47	Ras-related protein Rab-5C OS=Homo sapiens GN=RAB5C PE=1 SV=2
2	2	RBM39	59.34	RNA-binding protein 39 OS=Homo sapiens GN=RBM39 PE=1 SV=2
1	2	RDH13	35.91	Retinol dehydrogenase 13 OS=Homo sapiens GN=RDH13 PE=1 SV=2
1	2	RER1	22.94	Protein RER1 OS=Homo sapiens GN=RER1 PE=1 SV=1
2	2	RPL11	20.24	60S ribosomal protein L11 OS=Homo sapiens GN=RPL11 PE=1 SV=2
2	2	RPL18	21.62	60S ribosomal protein L18 OS=Homo sapiens GN=RPL18 PE=1 SV=2
2	2	RPL18A	20.75	60S ribosomal protein L18a OS=Homo sapiens GN=RPL18A PE=1 SV=2
2	2	RPL19	23.45	60S ribosomal protein L19 OS=Homo sapiens GN=RPL19 PE=1 SV=1
2	2	RPL30	12.78	60S ribosomal protein L30 OS=Homo sapiens GN=RPL30 PE=1 SV=2
1	2	RPL35	14.54	60S ribosomal protein L35 OS=Homo sapiens GN=RPL35 PE=1 SV=2
1	2	RPL8	28.01	60S ribosomal protein L8 OS=Homo sapiens GN=RPL8 PE=1 SV=2
2	2	RPL9	21.85	60S ribosomal protein L9 OS=Homo sapiens GN=RPL9 PE=1 SV=1
1	2	RPLP1	11.51	60S acidic ribosomal protein P1 OS=Homo sapiens GN=RPLP1 PE=1 SV=1
1	2	RPS10	18.89	40S ribosomal protein S10 OS=Homo sapiens GN=RPS10 PE=1 SV=1
2	2	RPS12	14.51	40S ribosomal protein S12 OS=Homo sapiens GN=RPS12 PE=1 SV=3
1	2	RPS19	8.18	40S ribosomal protein S19 (Fragment) OS=Homo sapiens GN=RPS19 PE=1 SV=1
1	2	RPS29	6.67	40S ribosomal protein S29 OS=Homo sapiens GN=RPS29 PE=1 SV=2
2	2	SAMM50	51.94	Sorting and assembly machinery component 50 homolog OS=Homo sapiens GN=SAMM50 PE=1 SV=3
2	2	SDF2L1	23.58	Stromal cell-derived factor 2-like protein 1 OS=Homo sapiens GN=SDF2L1 PE=1 SV=2
2	2	SEC63	87.94	Translocation protein SEC63 homolog OS=Homo sapiens GN=SEC63 PE=1 SV=2
2	2	SERBP1	44.94	Plasminogen activator inhibitor 1 RNA-binding protein OS=Homo sapiens GN=SERBP1 PE=1 SV=2
2	2	SF3A3	58.81	Splicing factor 3A subunit 3 OS=Homo sapiens GN=SF3A3 PE=1 SV=1
2	2	SF3B6	14.58	Splicing factor 3B subunit 6 OS=Homo sapiens GN=SF3B6 PE=1 SV=1
2	2	SKP1	18.65	S-phase kinase-associated protein 1 OS=Homo sapiens GN=SKP1 PE=1 SV=2
2	2	SLC12A7	119.03	Solute carrier family 12 member 7 OS=Homo sapiens GN=SLC12A7 PE=1 SV=3
2	2	SLC27A2	70.27	Very long-chain acyl-CoA synthetase OS=Homo sapiens GN=SLC27A2 PE=1 SV=2
2	2	SLC27A4	72.02	Long-chain fatty acid transport protein 4 OS=Homo sapiens GN=SLC27A4 PE=1 SV=1
2	2	SLC9A1	90.71	Sodium/hydrogen exchanger 1 OS=Homo sapiens GN=SLC9A1 PE=1 SV=2
2	2	SORD	38.3	Sorbitol dehydrogenase OS=Homo sapiens GN=SORD PE=1 SV=4
2	2	SPIN1	29.58	Spindlin-1 OS=Homo sapiens GN=SPIN1 PE=1 SV=3
2	2	SPTLC1	52.71	Serine palmitoyltransferase 1 OS=Homo sapiens GN=SPTLC1 PE=1 SV=1
2	2	SQSTM1	47.66	Sequestosome-1 OS=Homo sapiens GN=SQSTM1 PE=1 SV=1
2	2	SRD5A3	36.5	Polyprenol reductase OS=Homo sapiens GN=SRD5A3 PE=1 SV=1
2	2	SRPRB	29.68	Signal recognition particle receptor subunit beta OS=Homo sapiens GN=SRPRB PE=1 SV=3
1	2	SRSF10	31.28	Serine/arginine-rich splicing factor 10 OS=Homo sapiens GN=SRSF10 PE=1 SV=1
2	2	SRSF6	39.56	Serine/arginine-rich splicing factor 6 OS=Homo sapiens GN=SRSF6 PE=1 SV=2
2	2	SSB	46.81	Lupus La protein OS=Homo sapiens GN=SSB PE=1 SV=2
2	2	SSBP1	17.25	Single-stranded DNA-binding protein, mitochondrial OS=Homo sapiens GN=SSBP1 PE=1 SV=1
2	2	SSR3	21.07	Translocon-associated protein subunit gamma OS=Homo sapiens GN=SSR3 PE=1 SV=1
2	2	STAT3	88.01	Signal transducer and activator of transcription 3 OS=Homo sapiens GN=STAT3 PE=1 SV=2
2	2	STIP1	62.6	Stress-induced-phosphoprotein 1 OS=Homo sapiens GN=STIP1 PE=1 SV=1
2	2	STRAP	38.41	Serine-threonine kinase receptor-associated protein OS=Homo sapiens GN=STRAP PE=1 SV=1
2	2	STT3A	80.48	Dolichyl-diphosphooligosaccharide--protein glycosyltransferase subunit STT3A OS=Homo sapiens GN=STT3A PE=1 SV=2
2	2	STUB1	34.83	E3 ubiquitin-protein ligase CHIP OS=Homo sapiens GN=STUB1 PE=1 SV=2
1	2	SYMPK	141.06	Symplekin OS=Homo sapiens GN=SYMPK PE=1 SV=2
2	2	SYNJ2BP	15.92	Synaptojanin-2-binding protein OS=Homo sapiens GN=SYNJ2BP PE=1 SV=2
1	2	TAMM41	51.03	Phosphatidate cytidylyltransferase, mitochondrial OS=Homo sapiens GN=TAMM41 PE=1 SV=2
1	2	TM9SF4	74.47	Transmembrane 9 superfamily member 4 OS=Homo sapiens GN=TM9SF4 PE=1 SV=2
1	2	TMED3	24.76	Transmembrane emp24 domain-containing protein 3 OS=Homo sapiens GN=TMED3 PE=1 SV=1
1	2	TMEM11	21.53	Transmembrane protein 11, mitochondrial OS=Homo sapiens GN=TMEM11 PE=1 SV=1
1	2	TMEM238	18.03	Transmembrane protein 238 OS=Homo sapiens GN=TMEM238 PE=1 SV=1
1	2	TMPPE	49.42	Transmembrane protein with metallophosphoesterase domain OS=Homo sapiens GN=TMPPE PE=2 SV=2
1	2	TMPRSS2	53.82	Transmembrane protease serine 2 OS=Homo sapiens GN=TMPRSS2 PE=1 SV=3
2	2	TNFRSF10B	47.85	Tumor necrosis factor receptor superfamily member 10B OS=Homo sapiens GN=TNFRSF10B PE=1 SV=2
2	2	TNPO3	104.14	Transportin-3 OS=Homo sapiens GN=TNPO3 PE=1 SV=3
2	2	TOLLIP	30.26	Toll-interacting protein OS=Homo sapiens GN=TOLLIP PE=1 SV=1
2	2	TOMM7	6.24	Mitochondrial import receptor subunit TOM7 homolog OS=Homo sapiens GN=TOMM7 PE=1 SV=1
2	2	TRA2A	32.67	Transformer-2 protein homolog alpha OS=Homo sapiens GN=TRA2A PE=1 SV=1
2	2	TRAP1	80.06	Heat shock protein 75 kDa, mitochondrial OS=Homo sapiens GN=TRAP1 PE=1 SV=3
2	2	TTLL12	74.36	Tubulin--tyrosine ligase-like protein 12
2	2	TUBB3	50.4	Tubulin beta-3 chain
2	2	TXNRD1	70.86	Thioredoxin reductase 1, cytoplasmic OS=Homo sapiens GN=TXNRD1 PE=1 SV=3
2	2	UQCRC1	52.61	Cytochrome b-c1 complex subunit 1, mitochondrial OS=Homo sapiens GN=UQCRC1 PE=1 SV=3
1	2	VMP1	46.21	Vacuole membrane protein 1 OS=Homo sapiens GN=VMP1 PE=1 SV=1
2	2	XPO4	130.06	Exportin-4 OS=Homo sapiens GN=XPO4 PE=1 SV=2
2	2	XPOT	109.89	Exportin-T OS=Homo sapiens GN=XPOT PE=1 SV=2
2	2	YIPF4	27.07	Protein YIPF4 OS=Homo sapiens GN=YIPF4 PE=1 SV=1
2	2	YTHDF2	62.3	YTH domain-containing family protein 2 OS=Homo sapiens GN=YTHDF2 PE=1 SV=2
2	2	YWHAG	28.28	14-3-3 protein gamma OS=Homo sapiens GN=YWHAG PE=1 SV=2
1	1	2022-03-01	37.48	Mitochondrial amidoxime-reducing component 1 OS=Homo sapiens GN=MARC1 PE=1 SV=1
1	1	ABCB8	79.94	ATP-binding cassette sub-family B member 8, mitochondrial OS=Homo sapiens GN=ABCB8 PE=1 SV=3
1	1	ABCF2	71.24	ATP-binding cassette sub-family F member 2 OS=Homo sapiens GN=ABCF2 PE=1 SV=2
1	1	ABCF3	79.7	ATP-binding cassette sub-family F member 3 OS=Homo sapiens GN=ABCF3 PE=1 SV=2
1	1	ABHD12	45.07	Monoacylglycerol lipase ABHD12 OS=Homo sapiens GN=ABHD12 PE=1 SV=2
1	1	ABHD14B	22.33	Protein ABHD14B OS=Homo sapiens GN=ABHD14B PE=1 SV=1
1	1	ACAP2	87.97	Arf-GAP with coiled-coil, ANK repeat and PH domain-containing protein 2 OS=Homo sapiens GN=ACAP2 PE=1 SV=3
1	1	ACP1	9.44	Low molecular weight phosphotyrosine protein phosphatase OS=Homo sapiens GN=ACP1 PE=1 SV=1
1	1	ACSL5	75.94	Long-chain-fatty-acid--CoA ligase 5 OS=Homo sapiens GN=ACSL5 PE=1 SV=1
1	1	ACTC1	41.99	Actin, alpha cardiac muscle 1 OS=Homo sapiens GN=ACTC1 PE=1 SV=1
1	1	ACTR3	47.34	Actin-related protein 3 OS=Homo sapiens GN=ACTR3 PE=1 SV=3
1	1	ACY1	45.86	Aminoacylase-1 OS=Homo sapiens GN=ACY1 PE=1 SV=1
1	1	ADRA2A	48.93	Alpha-2A adrenergic receptor OS=Homo sapiens GN=ADRA2A PE=1 SV=3
1	1	ADRM1	42.13	Proteasomal ubiquitin receptor ADRM1 OS=Homo sapiens GN=ADRM1 PE=1 SV=2
1	1	AGPAT5	42.04	1-acyl-sn-glycerol-3-phosphate acyltransferase epsilon OS=Homo sapiens GN=AGPAT5 PE=1 SV=3
1	1	AIP	37.61	AH receptor-interacting protein OS=Homo sapiens GN=AIP PE=1 SV=2
1	1	AK6	20.05	Adenylate kinase isoenzyme 6 OS=Homo sapiens GN=AK6 PE=1 SV=1
1	1	AKT2	51.54	RAC-beta serine/threonine-protein kinase OS=Homo sapiens GN=AKT2 PE=1 SV=1
1	1	ALDH4A1	61.68	Delta-1-pyrroline-5-carboxylate dehydrogenase, mitochondrial OS=Homo sapiens GN=ALDH4A1 PE=1 SV=3
1	1	AMACR	42.36	Alpha-methylacyl-CoA racemase OS=Homo sapiens GN=AMACR PE=1 SV=2
1	1	ANKFY1	128.32	Rabankyrin-5 OS=Homo sapiens GN=ANKFY1 PE=1 SV=2
1	1	ANKRD13A	67.58	Ankyrin repeat domain-containing protein 13A OS=Homo sapiens GN=ANKRD13A PE=1 SV=3
1	1	ANKRD28	112.89	Serine/threonine-protein phosphatase 6 regulatory ankyrin repeat subunit A OS=Homo sapiens GN=ANKRD28 PE=1 SV=5
1	1	ANXA7	52.71	Annexin A7 OS=Homo sapiens GN=ANXA7 PE=1 SV=3
1	1	AP2A1	107.48	AP-2 complex subunit alpha-1 OS=Homo sapiens GN=AP2A1 PE=1 SV=3
1	1	AP2A2	103.89	AP-2 complex subunit alpha-2 OS=Homo sapiens GN=AP2A2 PE=1 SV=2
1	1	ARF4	20.5	ADP-ribosylation factor 4 OS=Homo sapiens GN=ARF4 PE=1 SV=3
1	1	ARF5	20.52	ADP-ribosylation factor 5 OS=Homo sapiens GN=ARF5 PE=1 SV=2
1	1	ARFGEF1	208.63	Brefeldin A-inhibited guanine nucleotide-exchange protein 1 OS=Homo sapiens GN=ARFGEF1 PE=1 SV=2
1	1	ARL1	20.4	ADP-ribosylation factor-like protein 1 OS=Homo sapiens GN=ARL1 PE=1 SV=1
1	1	ARVCF	104.58	Armadillo repeat protein deleted in velo-cardio-facial syndrome OS=Homo sapiens GN=ARVCF PE=1 SV=1
1	1	ASNA1	38.77	ATPase ASNA1 OS=Homo sapiens GN=ASNA1 PE=1 SV=2
1	1	ATAD3B	72.53	ATPase family AAA domain-containing protein 3B OS=Homo sapiens GN=ATAD3B PE=1 SV=1
1	1	ATIC	64.58	Bifunctional purine biosynthesis protein PURH OS=Homo sapiens GN=ATIC PE=1 SV=3
1	1	ATL3	60.5	Atlastin-3 OS=Homo sapiens GN=ATL3 PE=1 SV=1
1	1	ATP5B	48.08	ATP synthase subunit beta (Fragment) OS=Homo sapiens GN=ATP5B PE=2 SV=1
1	1	ATP5B	28.37	ATP synthase subunit beta, mitochondrial (Fragment) OS=Homo sapiens GN=ATP5B PE=1 SV=2
1	1	ATP5SL	29.25	ATP synthase subunit s-like protein OS=Homo sapiens GN=ATP5SL PE=1 SV=3
1	1	ATP6V0A1	96.35	V-type proton ATPase 116 kDa subunit a isoform 1 OS=Homo sapiens GN=ATP6V0A1 PE=1 SV=3
1	1	ATP6V0D1	40.3	V-type proton ATPase subunit d 1 OS=Homo sapiens GN=ATP6V0D1 PE=1 SV=1
1	1	ATP6V1B2	56.46	V-type proton ATPase subunit B, brain isoform OS=Homo sapiens GN=ATP6V1B2 PE=1 SV=3
1	1	ATP6V1H	55.85	V-type proton ATPase subunit H OS=Homo sapiens GN=ATP6V1H PE=1 SV=1
1	1	B4GAT1	47.09	Beta-1,4-glucuronyltransferase 1 OS=Homo sapiens GN=B4GAT1 PE=1 SV=1
1	1	BAG3	61.56	BAG family molecular chaperone regulator 3 OS=Homo sapiens GN=BAG3 PE=1 SV=3
1	1	BAG6	119.33	Large proline-rich protein BAG6 OS=Homo sapiens GN=BAG6 PE=1 SV=2
1	1	BAX	21.17	Apoptosis regulator BAX OS=Homo sapiens GN=BAX PE=1 SV=1
1	1	BCCIP	35.96	BRCA2 and CDKN1A-interacting protein OS=Homo sapiens GN=BCCIP PE=1 SV=1
1	1	BLVRB	22.11	Flavin reductase (NADPH) OS=Homo sapiens GN=BLVRB PE=1 SV=3
1	1	BTF3L4	17.26	Transcription factor BTF3 homolog 4 OS=Homo sapiens GN=BTF3L4 PE=1 SV=1
1	1	C11orf98	13.79	Uncharacterized protein C11orf98 OS=Homo sapiens GN=C11orf98 PE=4 SV=1
1	1	C16orf58	50.99	RUS1 family protein C16orf58 OS=Homo sapiens GN=C16orf58 PE=1 SV=2
1	1	C1orf43	28.76	Uncharacterized protein C1orf43 OS=Homo sapiens GN=C1orf43 PE=2 SV=1
1	1	C21orf33	28.15	ES1 protein homolog, mitochondrial OS=Homo sapiens GN=C21orf33 PE=1 SV=3
1	1	C3	187.03	Complement C3 OS=Homo sapiens GN=C3 PE=1 SV=2
1	1	C7orf50	22.07	Uncharacterized protein C7orf50 OS=Homo sapiens GN=C7orf50 PE=1 SV=1
1	1	CAPNS1	28.3	Calpain small subunit 1 OS=Homo sapiens GN=CAPNS1 PE=1 SV=1
1	1	CAPZB	31.33	F-actin-capping protein subunit beta OS=Homo sapiens GN=CAPZB PE=1 SV=4
1	1	CBR1	30.36	Carbonyl reductase [NADPH] 1 OS=Homo sapiens GN=CBR1 PE=1 SV=3
1	1	CBX3	20.8	Chromobox protein homolog 3 OS=Homo sapiens GN=CBX3 PE=1 SV=4
1	1	CHTOP	26.38	Chromatin target of PRMT1 protein OS=Homo sapiens GN=CHTOP PE=1 SV=2
1	1	CLPP	30.16	ATP-dependent Clp protease proteolytic subunit, mitochondrial OS=Homo sapiens GN=CLPP PE=1 SV=1
1	1	CLPTM1L	62.19	Cleft lip and palate transmembrane protein 1-like protein OS=Homo sapiens GN=CLPTM1L PE=1 SV=1
1	1	COG5	92.68	Conserved oligomeric Golgi complex subunit 5
1	1	COPS4	46.24	COP9 signalosome complex subunit 4 OS=Homo sapiens GN=COPS4 PE=1 SV=1
1	1	COPZ1	20.19	Coatomer subunit zeta-1 OS=Homo sapiens GN=COPZ1 PE=1 SV=1
1	1	COX20	13.28	Cytochrome c oxidase protein 20 homolog OS=Homo sapiens GN=COX20 PE=1 SV=2
1	1	COX7A2	9.39	Cytochrome c oxidase subunit 7A2, mitochondrial OS=Homo sapiens GN=COX7A2 PE=1 SV=1
1	1	CTNNA3	99.75	Catenin alpha-3 OS=Homo sapiens GN=CTNNA3 PE=1 SV=2
1	1	CUL4A	87.62	Cullin-4A OS=Homo sapiens GN=CUL4A PE=1 SV=3
1	1	DAP3	45.54	28S ribosomal protein S29, mitochondrial OS=Homo sapiens GN=DAP3 PE=1 SV=1
1	1	DBT	53.45	Lipoamide acyltransferase component of branched-chain alpha-keto acid dehydrogenase complex, mitochondrial OS=Homo sapiens GN=DBT PE=1 SV=3
1	1	DCTN1	141.61	Dynactin subunit 1 OS=Homo sapiens GN=DCTN1 PE=1 SV=3
1	1	DDRGK1	35.59	DDRGK domain-containing protein 1 OS=Homo sapiens GN=DDRGK1 PE=1 SV=2
1	1	DDX39A	49.1	ATP-dependent RNA helicase DDX39A OS=Homo sapiens GN=DDX39A PE=1 SV=2
1	1	DECR1	36.04	2,4-dienoyl-CoA reductase, mitochondrial OS=Homo sapiens GN=DECR1 PE=1 SV=1
1	1	DERL1	28.78	Derlin-1 OS=Homo sapiens GN=DERL1 PE=1 SV=1
1	1	derp12	38.17	DERP12 (Dermal papilla derived protein 12) OS=Homo sapiens GN=derp12 PE=2 SV=1
1	1	DGKE	63.88	Diacylglycerol kinase epsilon OS=Homo sapiens GN=DGKE PE=1 SV=1
1	1	DHRS1	33.89	Dehydrogenase/reductase SDR family member 1 OS=Homo sapiens GN=DHRS1 PE=1 SV=1
1	1	DHRS7	38.27	Dehydrogenase/reductase SDR family member 7 OS=Homo sapiens GN=DHRS7 PE=1 SV=1
1	1	DKFZp686J1372	27.16	Epididymis luminal protein 189 OS=Homo sapiens GN=DKFZp686J1372 PE=1 SV=1
1	1	DNAJB2	35.56	DnaJ homolog subfamily B member 2 OS=Homo sapiens GN=DNAJB2 PE=1 SV=3
1	1	DPY30	11.24	Protein dpy-30 homolog OS=Homo sapiens GN=DPY30 PE=1 SV=1
1	1	DSC2	99.9	Desmocollin-2 OS=Homo sapiens GN=DSC2 PE=1 SV=1
1	1	DYM	75.89	Dymeclin OS=Homo sapiens GN=DYM PE=1 SV=1
1	1	DYNC1LI1	56.54	Cytoplasmic dynein 1 light intermediate chain 1 OS=Homo sapiens GN=DYNC1LI1 PE=1 SV=3
1	1	DYNLRB1	10.91	Dynein light chain roadblock-type 1 OS=Homo sapiens GN=DYNLRB1 PE=1 SV=3
1	1	DYNLRB2	10.85	Dynein light chain roadblock-type 2 OS=Homo sapiens GN=DYNLRB2 PE=1 SV=1
1	1	EHD1	60.59	EH domain-containing protein 1 OS=Homo sapiens GN=EHD1 PE=1 SV=2
1	1	EI24	38.94	Etoposide-induced protein 2.4 homolog OS=Homo sapiens GN=EI24 PE=1 SV=4
1	1	EIF2S3L	51.2	Putative eukaryotic translation initiation factor 2 subunit 3-like protein OS=Homo sapiens GN=EIF2S3L PE=5 SV=2
1	1	EIF3A	166.47	Eukaryotic translation initiation factor 3 subunit A OS=Homo sapiens GN=EIF3A PE=1 SV=1
1	1	EIF3D	63.93	Eukaryotic translation initiation factor 3 subunit D OS=Homo sapiens GN=EIF3D PE=1 SV=1
1	1	EIF3E	52.19	Eukaryotic translation initiation factor 3 subunit E OS=Homo sapiens GN=EIF3E PE=1 SV=1
1	1	EIF3I	36.48	Eukaryotic translation initiation factor 3 subunit I OS=Homo sapiens GN=EIF3I PE=1 SV=1
1	1	EIF4E1B	27.58	Eukaryotic translation initiation factor 4E type 1B OS=Homo sapiens GN=EIF4E1B PE=3 SV=3
1	1	EIF5A2	16.78	Eukaryotic translation initiation factor 5A-2 OS=Homo sapiens GN=EIF5A2 PE=1 SV=3
1	1	ENO3	46.96	Beta-enolase OS=Homo sapiens GN=ENO3 PE=1 SV=5
1	1	ENY2	11.52	Transcription and mRNA export factor ENY2 OS=Homo sapiens GN=ENY2 PE=1 SV=1
1	1	ERLIN1	38.9	Erlin-1 OS=Homo sapiens GN=ERLIN1 PE=1 SV=1
1	1	FAM133B	28.37	Protein FAM133B OS=Homo sapiens GN=FAM133B PE=1 SV=1
1	1	FAM3C	24.66	Protein FAM3C OS=Homo sapiens GN=FAM3C PE=1 SV=1
1	1	FAM8A1	44.1	Protein FAM8A1 OS=Homo sapiens GN=FAM8A1 PE=1 SV=1
1	1	FAM98B	37.17	Protein FAM98B OS=Homo sapiens GN=FAM98B PE=1 SV=1
1	1	FAR1	59.32	Fatty acyl-CoA reductase 1 OS=Homo sapiens GN=FAR1 PE=1 SV=1
1	1	FASTKD5	86.52	FAST kinase domain-containing protein 5, mitochondrial OS=Homo sapiens GN=FASTKD5 PE=1 SV=1
1	1	FIS1	16.93	Mitochondrial fission 1 protein OS=Homo sapiens GN=FIS1 PE=1 SV=2
1	1	FKBP5	51.18	Peptidyl-prolyl cis-trans isomerase FKBP5 OS=Homo sapiens GN=FKBP5 PE=1 SV=2
1	1	FLII	144.66	Protein flightless-1 homolog OS=Homo sapiens GN=FLII PE=1 SV=2
1	1	FMR1	71.13	Synaptic functional regulator FMR1 OS=Homo sapiens GN=FMR1 PE=1 SV=1
1	1	FUBP3	61.6	Far upstream element-binding protein 3 OS=Homo sapiens GN=FUBP3 PE=1 SV=2
1	1	GAA	105.26	Lysosomal alpha-glucosidase OS=Homo sapiens GN=GAA PE=1 SV=4
1	1	GC	52.93	Vitamin D-binding protein OS=Homo sapiens GN=GC PE=1 SV=1
1	1	GCAT	45.26	2-amino-3-ketobutyrate coenzyme A ligase, mitochondrial OS=Homo sapiens GN=GCAT PE=1 SV=1
1	1	GCN1L1	266.71	GCN1 general control of amino-acid synthesis 1-like 1 (Yeast), isoform CRA_b OS=Homo sapiens GN=GCN1L1 PE=4 SV=1
1	1	GDI2	50.63	Rab GDP dissociation inhibitor beta OS=Homo sapiens GN=GDI2 PE=1 SV=2
1	1	GEMIN8	28.62	Gem-associated protein 8 OS=Homo sapiens GN=GEMIN8 PE=1 SV=1
1	1	GLYR1	60.52	Putative oxidoreductase GLYR1 OS=Homo sapiens GN=GLYR1 PE=1 SV=3
1	1	GMPPB	39.81	Mannose-1-phosphate guanyltransferase beta OS=Homo sapiens GN=GMPPB PE=1 SV=2
1	1	GNAS	45.64	Guanine nucleotide-binding protein G(s) subunit alpha isoforms short OS=Homo sapiens GN=GNAS PE=1 SV=1
1	1	GNL3	61.95	Guanine nucleotide-binding protein-like 3 OS=Homo sapiens GN=GNL3 PE=1 SV=2
1	1	GNPTG	33.95	N-acetylglucosamine-1-phosphotransferase subunit gamma OS=Homo sapiens GN=GNPTG PE=1 SV=1
1	1	GNS	62.04	N-acetylglucosamine-6-sulfatase OS=Homo sapiens GN=GNS PE=1 SV=3
1	1	GOLPH3	33.79	Golgi phosphoprotein 3
1	1	GOLPH3L	32.75	Golgi phosphoprotein 3-like
1	1	GOSR1	28.59	Golgi SNAP receptor complex member 1
1	1	GOT1	46.22	Aspartate aminotransferase, cytoplasmic OS=Homo sapiens GN=GOT1 PE=1 SV=3
1	1	GPAA1	67.58	Glycosylphosphatidylinositol anchor attachment 1 protein OS=Homo sapiens GN=GPAA1 PE=1 SV=3
1	1	GPR180	49.36	Integral membrane protein GPR180 OS=Homo sapiens GN=GPR180 PE=2 SV=1
1	1	GRHPR	35.65	Glyoxylate reductase/hydroxypyruvate reductase OS=Homo sapiens GN=GRHPR PE=1 SV=1
1	1	GRPEL1	24.26	GrpE protein homolog 1, mitochondrial OS=Homo sapiens GN=GRPEL1 PE=1 SV=2
1	1	GSN	85.64	Gelsolin OS=Homo sapiens GN=GSN PE=1 SV=1
1	1	GSR	56.22	Glutathione reductase, mitochondrial OS=Homo sapiens GN=GSR PE=1 SV=2
1	1	GTF2B	34.81	Transcription initiation factor IIB OS=Homo sapiens GN=GTF2B PE=1 SV=1
1	1	GULP1	34.47	PTB domain-containing engulfment adapter protein 1 OS=Homo sapiens GN=GULP1 PE=1 SV=1
1	1	H1FX	22.47	Histone H1x OS=Homo sapiens GN=H1FX PE=1 SV=1
1	1	HBB	15.99	Hemoglobin subunit beta OS=Homo sapiens GN=HBB PE=1 SV=2
1	1	HDGF	26.77	Hepatoma-derived growth factor OS=Homo sapiens GN=HDGF PE=1 SV=1
1	1	HIGD1A	10.14	HIG1 domain family member 1A, mitochondrial OS=Homo sapiens GN=HIGD1A PE=1 SV=1
1	1	HMOX2	36.01	Heme oxygenase 2 OS=Homo sapiens GN=HMOX2 PE=1 SV=2
1	1	HNRNPA1L2	34.2	Heterogeneous nuclear ribonucleoprotein A1-like 2 OS=Homo sapiens GN=HNRNPA1L2 PE=2 SV=2
1	1	IDH3A	39.57	Isocitrate dehydrogenase [NAD] subunit alpha, mitochondrial OS=Homo sapiens GN=IDH3A PE=1 SV=1
1	1	IDH3B	42.16	Isocitrate dehydrogenase [NAD] subunit beta, mitochondrial OS=Homo sapiens GN=IDH3B PE=1 SV=2
1	1	INTS2	134.24	Integrator complex subunit 2 OS=Homo sapiens GN=INTS2 PE=1 SV=2
1	1	IPO13	108.13	Importin-13 OS=Homo sapiens GN=IPO13 PE=1 SV=3
1	1	IQSEC1	4.59	Alternative protein IQSEC1 OS=Homo sapiens GN=IQSEC1 PE=4 SV=1
1	1	ITPK1	45.59	Inositol-tetrakisphosphate 1-kinase OS=Homo sapiens GN=ITPK1 PE=1 SV=2
1	1	JPT1	16	Jupiter microtubule associated homolog 1
1	1	KARS	68	Lysine--tRNA ligase OS=Homo sapiens GN=KARS PE=1 SV=3
1	1	KIDINS220	196.42	Kinase D-interacting substrate of 220 kDa OS=Homo sapiens GN=KIDINS220 PE=1 SV=3
1	1	KPNA2	57.83	Importin subunit alpha-1 OS=Homo sapiens GN=KPNA2 PE=1 SV=1
1	1	L2HGDH	50.28	L-2-hydroxyglutarate dehydrogenase, mitochondrial OS=Homo sapiens GN=L2HGDH PE=1 SV=3
1	1	LAMTOR2	13.5	Ragulator complex protein LAMTOR2 OS=Homo sapiens GN=LAMTOR2 PE=1 SV=1
1	1	LAMTOR5	9.61	Ragulator complex protein LAMTOR5 OS=Homo sapiens GN=LAMTOR5 PE=1 SV=1
1	1	LCLAT1	48.89	Lysocardiolipin acyltransferase 1 OS=Homo sapiens GN=LCLAT1 PE=1 SV=1
1	1	LEMD2	56.94	LEM domain-containing protein 2 OS=Homo sapiens GN=LEMD2 PE=1 SV=1
1	1	LMAN2	40.2	Vesicular integral-membrane protein VIP36 OS=Homo sapiens GN=LMAN2 PE=1 SV=1
1	1	LPCAT1	59.11	Lysophosphatidylcholine acyltransferase 1 OS=Homo sapiens GN=LPCAT1 PE=1 SV=2
1	1	LRRFIP1	89.2	Leucine-rich repeat flightless-interacting protein 1 OS=Homo sapiens GN=LRRFIP1 PE=1 SV=2
1	1	LSR	71.39	Lipolysis-stimulated lipoprotein receptor OS=Homo sapiens GN=LSR PE=1 SV=4
1	1	LUC7L2	46.49	Putative RNA-binding protein Luc7-like 2 OS=Homo sapiens GN=LUC7L2 PE=1 SV=2
1	1	MAP2K1	43.41	Dual specificity mitogen-activated protein kinase kinase 1 OS=Homo sapiens GN=MAP2K1 PE=1 SV=2
1	1	MAP2K2	44.4	Dual specificity mitogen-activated protein kinase kinase 2 OS=Homo sapiens GN=MAP2K2 PE=1 SV=1
1	1	METTL7A	28.3	Methyltransferase-like protein 7A OS=Homo sapiens GN=METTL7A PE=1 SV=1
1	1	MGAT5	84.49	Alpha-1,6-mannosylglycoprotein 6-beta-N-acetylglucosaminyltransferase A OS=Homo sapiens GN=MGAT5 PE=2 SV=1
1	1	MIGA2	65.49	Mitoguardin 2 OS=Homo sapiens GN=MIGA2 PE=1 SV=1
1	1	MKKS	7.26	Alternative protein MKKS OS=Homo sapiens GN=MKKS PE=1 SV=1
1	1	MMS19	113.22	MMS19 nucleotide excision repair protein homolog OS=Homo sapiens GN=MMS19 PE=1 SV=2
1	1	MON2	187.2	MON2 protein OS=Homo sapiens GN=MON2 PE=2 SV=1
1	1	MPI	46.63	Mannose-6-phosphate isomerase OS=Homo sapiens GN=MPI PE=1 SV=2
1	1	MPV17	19.72	Protein Mpv17 OS=Homo sapiens GN=MPV17 PE=1 SV=1
1	1	MRFAP1	14.64	MORF4 family-associated protein 1 OS=Homo sapiens GN=MRFAP1 PE=1 SV=1
1	1	MRPL18	20.56	39S ribosomal protein L18, mitochondrial OS=Homo sapiens GN=MRPL18 PE=1 SV=1
1	1	MRPL2	33.28	39S ribosomal protein L2, mitochondrial OS=Homo sapiens GN=MRPL2 PE=1 SV=2
1	1	MRPL23	17.77	39S ribosomal protein L23, mitochondrial OS=Homo sapiens GN=MRPL23 PE=1 SV=1
1	1	MRPL24	24.9	39S ribosomal protein L24, mitochondrial OS=Homo sapiens GN=MRPL24 PE=1 SV=1
1	1	MRPL41	15.37	39S ribosomal protein L41, mitochondrial OS=Homo sapiens GN=MRPL41 PE=1 SV=1
1	1	MRPS14	15.13	28S ribosomal protein S14, mitochondrial OS=Homo sapiens GN=MRPS14 PE=1 SV=1
1	1	MRPS18B	29.38	28S ribosomal protein S18b, mitochondrial OS=Homo sapiens GN=MRPS18B PE=1 SV=1
1	1	MRPS22	41.25	28S ribosomal protein S22, mitochondrial OS=Homo sapiens GN=MRPS22 PE=1 SV=1
1	1	MRPS23	21.76	28S ribosomal protein S23, mitochondrial OS=Homo sapiens GN=MRPS23 PE=1 SV=2
1	1	MRPS34	25.63	28S ribosomal protein S34, mitochondrial OS=Homo sapiens GN=MRPS34 PE=1 SV=2
1	1	MRPS35	36.82	28S ribosomal protein S35, mitochondrial OS=Homo sapiens GN=MRPS35 PE=1 SV=1
1	1	MRPS7	28.12	28S ribosomal protein S7, mitochondrial OS=Homo sapiens GN=MRPS7 PE=1 SV=2
1	1	MRPS9	45.81	28S ribosomal protein S9, mitochondrial OS=Homo sapiens GN=MRPS9 PE=1 SV=2
1	1	MT-CO2	25.55	Cytochrome c oxidase subunit 2 OS=Homo sapiens GN=MT-CO2 PE=1 SV=1
1	1	MTPN	12.89	Myotrophin OS=Homo sapiens GN=MTPN PE=1 SV=2
1	1	MTX2	29.74	Metaxin-2 OS=Homo sapiens GN=MTX2 PE=1 SV=1
1	1	MTX3	35.07	Metaxin-3 OS=Homo sapiens GN=MTX3 PE=1 SV=2
1	1	MVB12A	28.76	Multivesicular body subunit 12A OS=Homo sapiens GN=MVB12A PE=1 SV=1
1	1	MYO6	144.92	Unconventional myosin-VI OS=Homo sapiens GN=MYO6 PE=1 SV=1
1	1	NACA	23.37	Nascent polypeptide-associated complex subunit alpha OS=Homo sapiens GN=NACA PE=1 SV=1
1	1	NAP1L4	42.8	Nucleosome assembly protein 1-like 4 OS=Homo sapiens GN=NAP1L4 PE=1 SV=1
1	1	NAPB	33.54	Beta-soluble NSF attachment protein OS=Homo sapiens GN=NAPB PE=1 SV=2
1	1	NAXE	31.65	NAD(P)H-hydrate epimerase OS=Homo sapiens GN=NAXE PE=1 SV=2
1	1	NCDN	78.81	Neurochondrin OS=Homo sapiens GN=NCDN PE=1 SV=1
1	1	NCSTN	78.36	Nicastrin OS=Homo sapiens GN=NCSTN PE=1 SV=2
1	1	NDUFA7	12.54	NADH dehydrogenase [ubiquinone] 1 alpha subcomplex subunit 7 OS=Homo sapiens GN=NDUFA7 PE=1 SV=3
1	1	NDUFS4	20.1	NADH dehydrogenase [ubiquinone] iron-sulfur protein 4, mitochondrial OS=Homo sapiens GN=NDUFS4 PE=1 SV=1
1	1	NDUFS6	13.7	NADH dehydrogenase [ubiquinone] iron-sulfur protein 6, mitochondrial OS=Homo sapiens GN=NDUFS6 PE=1 SV=1
1	1	NDUFV2	27.37	NADH dehydrogenase [ubiquinone] flavoprotein 2, mitochondrial OS=Homo sapiens GN=NDUFV2 PE=1 SV=2
1	1	NLRX1	107.55	NLR family member X1 OS=Homo sapiens GN=NLRX1 PE=1 SV=1
1	1	NME3	19	Nucleoside diphosphate kinase 3 OS=Homo sapiens GN=NME3 PE=1 SV=2
1	1	NOTCH3	243.47	Neurogenic locus notch homolog protein 3 OS=Homo sapiens GN=NOTCH3 PE=1 SV=2
1	1	NRAS	21.22	GTPase NRas OS=Homo sapiens GN=NRAS PE=1 SV=1
1	1	NT5DC2	60.68	5'-nucleotidase domain-containing protein 2 OS=Homo sapiens GN=NT5DC2 PE=1 SV=1
1	1	OLA1	44.72	Obg-like ATPase 1 OS=Homo sapiens GN=OLA1 PE=1 SV=2
1	1	OTULIN	40.24	Ubiquitin thioesterase otulin OS=Homo sapiens GN=OTULIN PE=1 SV=3
1	1	PABPC4	70.74	Polyadenylate-binding protein 4 OS=Homo sapiens GN=PABPC4 PE=1 SV=1
1	1	PABPN1	32.73	Polyadenylate-binding protein 2 OS=Homo sapiens GN=PABPN1 PE=1 SV=3
1	1	PAFAH1B2	25.55	Platelet-activating factor acetylhydrolase IB subunit beta OS=Homo sapiens GN=PAFAH1B2 PE=1 SV=1
1	1	PAICS	47.05	Multifunctional protein ADE2 OS=Homo sapiens GN=PAICS PE=1 SV=3
1	1	PARL	42.16	Presenilins-associated rhomboid-like protein, mitochondrial OS=Homo sapiens GN=PARL PE=1 SV=2
1	1	PARP1	113.01	Poly [ADP-ribose] polymerase 1 OS=Homo sapiens GN=PARP1 PE=1 SV=4
1	1	PDIA3	13.51	Protein disulfide-isomerase A3 (Fragment) OS=Homo sapiens GN=PDIA3 PE=1 SV=1
1	1	PEBP1	21.04	Phosphatidylethanolamine-binding protein 1 OS=Homo sapiens GN=PEBP1 PE=1 SV=3
1	1	PFDN2	16.64	Prefoldin subunit 2 OS=Homo sapiens GN=PFDN2 PE=1 SV=1
1	1	PGAM1	28.79	Phosphoglycerate mutase 1 OS=Homo sapiens GN=PGAM1 PE=1 SV=2
1	1	PGD	53.11	6-phosphogluconate dehydrogenase, decarboxylating OS=Homo sapiens GN=PGD PE=1 SV=3
1	1	PHKA1	137.22	Phosphorylase b kinase regulatory subunit alpha, skeletal muscle isoform OS=Homo sapiens GN=PHKA1 PE=1 SV=2
1	1	PIGM	49.43	GPI mannosyltransferase 1 OS=Homo sapiens GN=PIGM PE=1 SV=1
1	1	PIGO	118.62	GPI ethanolamine phosphate transferase 3 OS=Homo sapiens GN=PIGO PE=1 SV=3
1	1	PIPSL	94.99	Putative PIP5K1A and PSMD4-like protein OS=Homo sapiens GN=PIPSL PE=5 SV=1
1	1	PLBD2	65.43	Putative phospholipase B-like 2 OS=Homo sapiens GN=PLBD2 PE=1 SV=2
1	1	PLPP6	32.17	Phospholipid phosphatase 6 OS=Homo sapiens GN=PLPP6 PE=1 SV=3
1	1	PODXL2	65.04	Podocalyxin-like protein 2 OS=Homo sapiens GN=PODXL2 PE=1 SV=1
1	1	PON2	39.37	Serum paraoxonase/arylesterase 2 OS=Homo sapiens GN=PON2 PE=1 SV=3
1	1	PPA1	32.64	Inorganic pyrophosphatase OS=Homo sapiens GN=PPA1 PE=1 SV=2
1	1	PPIAL4A	18.17	Peptidyl-prolyl cis-trans isomerase A-like 4A OS=Homo sapiens GN=PPIAL4A PE=2 SV=1
1	1	PPM1F	49.8	Protein phosphatase 1F OS=Homo sapiens GN=PPM1F PE=1 SV=3
1	1	PPT1	34.17	Palmitoyl-protein thioesterase 1 OS=Homo sapiens GN=PPT1 PE=1 SV=1
1	1	PRH1	17.01	Salivary acidic proline-rich phosphoprotein 1/2 OS=Homo sapiens GN=PRH1 PE=1 SV=2
1	1	PRPF6	106.86	Pre-mRNA-processing factor 6 OS=Homo sapiens GN=PRPF6 PE=1 SV=1
1	1	PRPS1L1	34.82	Ribose-phosphate pyrophosphokinase 3 OS=Homo sapiens GN=PRPS1L1 PE=1 SV=2
1	1	PRPS2	34.75	Ribose-phosphate pyrophosphokinase 2 OS=Homo sapiens GN=PRPS2 PE=1 SV=2
1	1	PRRC2A	228.72	Protein PRRC2A OS=Homo sapiens GN=PRRC2A PE=1 SV=3
1	1	PSAP	58.07	Prosaposin OS=Homo sapiens GN=PSAP PE=1 SV=2
1	1	PSMB4	29.19	Proteasome subunit beta type-4 OS=Homo sapiens GN=PSMB4 PE=1 SV=4
1	1	PTDSS1	55.49	Phosphatidylserine synthase 1 OS=Homo sapiens GN=PTDSS1 PE=1 SV=1
1	1	PTDSS2	56.22	Phosphatidylserine synthase 2 OS=Homo sapiens GN=PTDSS2 PE=1 SV=1
1	1	PTPN1	49.93	Tyrosine-protein phosphatase non-receptor type 1 OS=Homo sapiens GN=PTPN1 PE=1 SV=1
1	1	PTPN23	178.86	Tyrosine-protein phosphatase non-receptor type 23 OS=Homo sapiens GN=PTPN23 PE=1 SV=1
1	1	PTPRD	214.62	Receptor-type tyrosine-protein phosphatase delta OS=Homo sapiens GN=PTPRD PE=1 SV=2
1	1	PUM1	126.39	Pumilio homolog 1 OS=Homo sapiens GN=PUM1 PE=1 SV=3
1	1	PURA	34.89	Transcriptional activator protein Pur-alpha OS=Homo sapiens GN=PURA PE=1 SV=2
1	1	PURB	33.22	Transcriptional activator protein Pur-beta OS=Homo sapiens GN=PURB PE=1 SV=3
1	1	QKI	37.65	Protein quaking OS=Homo sapiens GN=QKI PE=1 SV=1
1	1	QSOX2	77.48	Sulfhydryl oxidase 2 OS=Homo sapiens GN=QSOX2 PE=1 SV=3
1	1	RAB10	22.53	Ras-related protein Rab-10 OS=Homo sapiens GN=RAB10 PE=1 SV=1
1	1	RAB3B	24.74	Ras-related protein Rab-3B OS=Homo sapiens GN=RAB3B PE=1 SV=2
1	1	RAB5B	23.69	Ras-related protein Rab-5B OS=Homo sapiens GN=RAB5B PE=1 SV=1
1	1	RAD23B	43.14	UV excision repair protein RAD23 homolog B OS=Homo sapiens GN=RAD23B PE=1 SV=1
1	1	RALA	23.55	Ras-related protein Ral-A OS=Homo sapiens GN=RALA PE=1 SV=1
1	1	RAP1A	20.97	Ras-related protein Rap-1A OS=Homo sapiens GN=RAP1A PE=1 SV=1
1	1	RBM3	17.16	RNA-binding protein 3 OS=Homo sapiens GN=RBM3 PE=1 SV=1
1	1	RBM8A	19.88	RNA-binding protein 8A OS=Homo sapiens GN=RBM8A PE=1 SV=1
1	1	RDH11	35.36	Retinol dehydrogenase 11 OS=Homo sapiens GN=RDH11 PE=1 SV=2
1	1	RDH14	36.84	Retinol dehydrogenase 14 OS=Homo sapiens GN=RDH14 PE=1 SV=1
1	1	RETREG2	57.79	Reticulophagy regulator 2 OS=Homo sapiens GN=RETREG2 PE=1 SV=3
1	1	RFC2	39.13	Replication factor C subunit 2 OS=Homo sapiens GN=RFC2 PE=1 SV=3
1	1	RFC4	39.66	Replication factor C subunit 4 OS=Homo sapiens GN=RFC4 PE=1 SV=2
1	1	RHBDD2	39.18	Rhomboid domain-containing protein 2 OS=Homo sapiens GN=RHBDD2 PE=2 SV=2
1	1	RHOA	21.75	Transforming protein RhoA OS=Homo sapiens GN=RHOA PE=1 SV=1
1	1	RMND1	51.57	Required for meiotic nuclear division protein 1 homolog OS=Homo sapiens GN=RMND1 PE=1 SV=2
1	1	RNGTT	68.51	mRNA-capping enzyme OS=Homo sapiens GN=RNGTT PE=1 SV=1
1	1	RPL32	15.85	60S ribosomal protein L32 OS=Homo sapiens GN=RPL32 PE=1 SV=2
1	1	RPS23	15.8	40S ribosomal protein S23 OS=Homo sapiens GN=RPS23 PE=1 SV=3
1	1	RPS28	7.84	40S ribosomal protein S28 OS=Homo sapiens GN=RPS28 PE=1 SV=1
1	1	RUVBL2	51.12	RuvB-like 2 OS=Homo sapiens GN=RUVBL2 PE=1 SV=3
1	1	SAP18	17.55	Histone deacetylase complex subunit SAP18 OS=Homo sapiens GN=SAP18 PE=1 SV=1
1	1	SAR1A	22.35	GTP-binding protein SAR1a OS=Homo sapiens GN=SAR1A PE=1 SV=1
1	1	SCAMP2	36.63	Secretory carrier-associated membrane protein 2 OS=Homo sapiens GN=SCAMP2 PE=1 SV=2
1	1	SCARB2	54.26	Lysosome membrane protein 2 OS=Homo sapiens GN=SCARB2 PE=1 SV=2
1	1	SCFD1	72.33	Sec1 family domain-containing protein 1 OS=Homo sapiens GN=SCFD1 PE=1 SV=4
1	1	SCOC	18.03	Short coiled-coil protein OS=Homo sapiens GN=SCOC PE=1 SV=2
1	1	SCRIB	174.78	Protein scribble homolog OS=Homo sapiens GN=SCRIB PE=1 SV=4
1	1	SEC23B	86.42	Protein transport protein Sec23B OS=Homo sapiens GN=SEC23B PE=1 SV=2
1	1	SERPINB6	42.59	Serpin B6 OS=Homo sapiens GN=SERPINB6 PE=1 SV=3
1	1	SF3B5	10.13	Splicing factor 3B subunit 5 OS=Homo sapiens GN=SF3B5 PE=1 SV=1
1	1	SHMT1	53.05	Serine hydroxymethyltransferase, cytosolic OS=Homo sapiens GN=SHMT1 PE=1 SV=1
1	1	SLC12A2	131.36	Solute carrier family 12 member 2 OS=Homo sapiens GN=SLC12A2 PE=1 SV=1
1	1	SLC12A9	96.05	Solute carrier family 12 member 9 OS=Homo sapiens GN=SLC12A9 PE=1 SV=1
1	1	SLC16A7	52.17	Monocarboxylate transporter 2 OS=Homo sapiens GN=SLC16A7 PE=1 SV=2
1	1	SLC1A5	56.56	Neutral amino acid transporter B(0) OS=Homo sapiens GN=SLC1A5 PE=1 SV=2
1	1	SLC25A17	34.54	Peroxisomal membrane protein PMP34 OS=Homo sapiens GN=SLC25A17 PE=1 SV=1
1	1	SLC25A3	39.93	Solute carrier family 25 (Mitochondrial carrier phosphate carrier), member 3, isoform CRA_a OS=Homo sapiens GN=SLC25A3 PE=2 SV=1
1	1	SLC25A40	38.1	Solute carrier family 25 member 40 OS=Homo sapiens GN=SLC25A40 PE=1 SV=1
1	1	SLC30A4	47.45	Zinc transporter 4 OS=Homo sapiens GN=SLC30A4 PE=1 SV=2
1	1	SLC30A6	51.08	Zinc transporter 6 OS=Homo sapiens GN=SLC30A6 PE=1 SV=2
1	1	SLC30A9	63.47	Zinc transporter 9 OS=Homo sapiens GN=SLC30A9 PE=1 SV=1
1	1	SLC4A2	136.92	Anion exchange protein 2 OS=Homo sapiens GN=SLC4A2 PE=1 SV=4
1	1	SLC5A6	68.6	Sodium-dependent multivitamin transporter OS=Homo sapiens GN=SLC5A6 PE=2 SV=2
1	1	SLC9A3R1	38.84	Na(+)/H(+) exchange regulatory cofactor NHE-RF1 OS=Homo sapiens GN=SLC9A3R1 PE=1 SV=4
1	1	SMIM20	7.7	Small integral membrane protein 20 OS=Homo sapiens GN=SMIM20 PE=1 SV=3
1	1	SNRPC	17.38	U1 small nuclear ribonucleoprotein C OS=Homo sapiens GN=SNRPC PE=1 SV=1
1	1	SNRPD1	13.27	Small nuclear ribonucleoprotein Sm D1 OS=Homo sapiens GN=SNRPD1 PE=1 SV=1
1	1	SNRPGP15	8.54	Putative small nuclear ribonucleoprotein G-like protein 15 OS=Homo sapiens GN=SNRPGP15 PE=5 SV=2
1	1	SNU13	14.16	NHP2-like protein 1 OS=Homo sapiens GN=SNU13 PE=1 SV=3
1	1	SPIN2A	29.17	Spindlin-2A OS=Homo sapiens GN=SPIN2A PE=1 SV=3
1	1	SPIN3	29.19	Spindlin-3 OS=Homo sapiens GN=SPIN3 PE=1 SV=1
1	1	SPNS1	56.59	Protein spinster homolog 1 OS=Homo sapiens GN=SPNS1 PE=1 SV=1
1	1	SPTAN1	284.36	Spectrin alpha chain, non-erythrocytic 1 OS=Homo sapiens GN=SPTAN1 PE=1 SV=3
1	1	SPTLC2	62.88	Serine palmitoyltransferase 2 OS=Homo sapiens GN=SPTLC2 PE=1 SV=1
1	1	SRP68	70.69	Signal recognition particle subunit SRP68 OS=Homo sapiens GN=SRP68 PE=1 SV=2
1	1	STON2	101.1	Stonin-2 OS=Homo sapiens GN=STON2 PE=1 SV=1
1	1	SUCLG2	46.48	Succinate--CoA ligase [GDP-forming] subunit beta, mitochondrial OS=Homo sapiens GN=SUCLG2 PE=1 SV=2
1	1	SYNRG	140.57	Synergin gamma OS=Homo sapiens GN=SYNRG PE=1 SV=2
1	1	SYPL1	28.55	Synaptophysin-like protein 1 OS=Homo sapiens GN=SYPL1 PE=1 SV=1
1	1	TAGLN2	22.38	Transgelin-2 OS=Homo sapiens GN=TAGLN2 PE=1 SV=3
1	1	TALDO1	37.52	Transaldolase OS=Homo sapiens GN=TALDO1 PE=1 SV=2
1	1	TARS2	80.99	Threonine--tRNA ligase, mitochondrial OS=Homo sapiens GN=TARS2 PE=1 SV=1
1	1	TBC1D15	79.44	TBC1 domain family member 15 OS=Homo sapiens GN=TBC1D15 PE=1 SV=2
1	1	TBCA	12.85	Tubulin-specific chaperone A
1	1	TBL1XR1	55.56	F-box-like/WD repeat-containing protein TBL1XR1 OS=Homo sapiens GN=TBL1XR1 PE=1 SV=1
1	1	TBRG4	70.69	Protein TBRG4 OS=Homo sapiens GN=TBRG4 PE=1 SV=1
1	1	TFB2M	45.32	Dimethyladenosine transferase 2, mitochondrial OS=Homo sapiens GN=TFB2M PE=1 SV=1
1	1	TIMM13	10.49	Mitochondrial import inner membrane translocase subunit Tim13 OS=Homo sapiens GN=TIMM13 PE=1 SV=1
1	1	TIMM17A	18.01	Mitochondrial import inner membrane translocase subunit Tim17-A OS=Homo sapiens GN=TIMM17A PE=1 SV=1
1	1	TIMM29	29.22	Mitochondrial import inner membrane translocase subunit Tim29 OS=Homo sapiens GN=TIMM29 PE=1 SV=2
1	1	TM7SF2	46.38	Delta(14)-sterol reductase OS=Homo sapiens GN=TM7SF2 PE=2 SV=3
1	1	TMED7	25.16	Transmembrane emp24 domain-containing protein 7 OS=Homo sapiens GN=TMED7 PE=1 SV=2
1	1	TMED9	27.26	Transmembrane emp24 domain-containing protein 9 OS=Homo sapiens GN=TMED9 PE=1 SV=2
1	1	TMEM109	26.19	Transmembrane protein 109 OS=Homo sapiens GN=TMEM109 PE=1 SV=1
1	1	TMEM126B	25.93	Complex I assembly factor TMEM126B, mitochondrial OS=Homo sapiens GN=TMEM126B PE=1 SV=2
1	1	TMEM184C	50.11	Transmembrane protein 184C OS=Homo sapiens GN=TMEM184C PE=1 SV=2
1	1	TMOD3	39.57	Tropomodulin-3 OS=Homo sapiens GN=TMOD3 PE=1 SV=1
1	1	TMX1	31.77	Thioredoxin-related transmembrane protein 1 OS=Homo sapiens GN=TMX1 PE=1 SV=1
1	1	TOM1	53.78	Target of Myb protein 1 OS=Homo sapiens GN=TOM1 PE=1 SV=2
1	1	TOMM20	16.29	Mitochondrial import receptor subunit TOM20 homolog OS=Homo sapiens GN=TOMM20 PE=1 SV=1
1	1	TOP1	90.67	DNA topoisomerase 1 OS=Homo sapiens GN=TOP1 PE=1 SV=2
1	1	TPD52	24.31	Tumor protein D52 OS=Homo sapiens GN=TPD52 PE=1 SV=2
1	1	TROVE2	60.63	60 kDa SS-A/Ro ribonucleoprotein OS=Homo sapiens GN=TROVE2 PE=1 SV=2
1	1	TRPM4	134.22	Transient receptor potential cation channel subfamily M member 4 OS=Homo sapiens GN=TRPM4 PE=1 SV=1
1	1	TUBAL3	49.88	Tubulin alpha chain-like 3
1	1	TWF1	40.26	Twinfilin-1 OS=Homo sapiens GN=TWF1 PE=1 SV=3
1	1	TXN	11.73	Thioredoxin OS=Homo sapiens GN=TXN PE=1 SV=3
1	1	U2SURP	118.22	U2 snRNP-associated SURP motif-containing protein OS=Homo sapiens GN=U2SURP PE=1 SV=2
1	1	UFM1	9.11	Ubiquitin-fold modifier 1 OS=Homo sapiens GN=UFM1 PE=1 SV=1
1	1	UQCR10	7.3	Cytochrome b-c1 complex subunit 9 OS=Homo sapiens GN=UQCR10 PE=1 SV=3
1	1	UQCRB	13.52	Cytochrome b-c1 complex subunit 7 OS=Homo sapiens GN=UQCRB PE=1 SV=2
1	1	UQCRFS1	29.65	Cytochrome b-c1 complex subunit Rieske, mitochondrial OS=Homo sapiens GN=UQCRFS1 PE=1 SV=2
1	1	UQCRH	10.73	Cytochrome b-c1 complex subunit 6, mitochondrial OS=Homo sapiens GN=UQCRH PE=1 SV=2
1	1	UQCRHL	10.74	Cytochrome b-c1 complex subunit 6-like, mitochondrial OS=Homo sapiens GN=UQCRHL PE=3 SV=1
1	1	USP30	58.47	Ubiquitin carboxyl-terminal hydrolase 30 OS=Homo sapiens GN=USP30 PE=1 SV=1
1	1	VAMP7	24.92	Vesicle-associated membrane protein 7 OS=Homo sapiens GN=VAMP7 PE=1 SV=3
1	1	VAPA	27.88	Vesicle-associated membrane protein-associated protein A OS=Homo sapiens GN=VAPA PE=1 SV=3
1	1	VAPB	27.21	Vesicle-associated membrane protein-associated protein B/C OS=Homo sapiens GN=VAPB PE=1 SV=3
1	1	VKORC1L1	19.82	Vitamin K epoxide reductase complex subunit 1-like protein 1 OS=Homo sapiens GN=VKORC1L1 PE=1 SV=2
1	1	WARS	53.13	Tryptophan--tRNA ligase, cytoplasmic OS=Homo sapiens GN=WARS PE=1 SV=2
1	1	XPNPEP1	69.87	Xaa-Pro aminopeptidase 1 OS=Homo sapiens GN=XPNPEP1 PE=1 SV=3
1	1	XPO7	123.83	Exportin-7 OS=Homo sapiens GN=XPO7 PE=1 SV=3
1	1	XRN2	108.51	5'-3' exoribonuclease 2 OS=Homo sapiens GN=XRN2 PE=1 SV=1
1	1	ZC3HAV1	101.37	Zinc finger CCCH-type antiviral protein 1 OS=Homo sapiens GN=ZC3HAV1 PE=1 SV=3
1	1	ZFC3H1	226.21	Zinc finger C3H1 domain-containing protein OS=Homo sapiens GN=ZFC3H1 PE=1 SV=3
