# Supplementary material for: Chemokine receptor CXCR7 activates Aurora Kinase A and promotes neuroendocrine prostate cancer growth
Source: J Clin Invest. 2023 Aug 1;133(15):e166248. doi: 10.1172/JCI166248 (PMC10378179; doi:10.1172/JCI166248)
Supplement: Supporting data values [file jci-133-166248-s025.xlsx]

## Sheet: Figure 1E CXCR7-SYP IHC Scores 
CXCR7	SYP
110	157
87	1
0	7
2	1
2	32
0	2
0	3
67	30
107	2
0	20
3	0
0	0
0	0
43	0
60	92
1	0
0	18
0	7
73	25
253	200
300	200
167	190
273	135
267	53
215	82
123	22
0	0
107	0
13	42
0	13
3	8

## Sheet: Figure 1F CXCR7 IHC Scores
	Primary	AR-CRPC	NE-CRPC
0 None	29	97	0
1 Weak	1	31	2
2 Moderate	0	3	2
3 Intense	0		4

## Sheet: Figure 2D QRT-PCR Cell cycle
	96well
	SYBR_GREEN
	E:\4-24-21 LNCaP EnzR LKO shCX7-cell cycle.eds
	2021-04-25 00:00:41 AM CDT
	steponeplus
	ROX
	C4-2B EnzR	Ct		E2F1						CDK1						CCND1						BIRC5						CXCR7						TPX2
	Sample Name	GAPDH		Ct	Mean	sd	dCT	ddCT	2(-ddCt)	Ct	Mean	sd	dCT	ddCT	2(-ddCt)	Ct	Mean	sd	dCT	ddCT	2(-ddCt)	Ct	Mean	sd	dCT	ddCT	2(-ddCt)	Ct	Mean	sd	dCT	ddCT	2(-ddCt)	Ct	Mean	sd	dCT	ddCT	2(-ddCt)
LKO	32	19.7296	19.7963	25.8039	25.7141	0.077917	5.91785	0	1	19.7221	19.7362	0.120682	-0.0600332	0	1	22.8644	22.7949	0.0623647	2.99864	0	1	23.8569	23.9379	0.0739842	4.1416	0	1	22.0206	22.0772	0.112206	2.28095	0	1	23.0725	22.9585	0.10468	3.16221	0	1
	32	19.7136		25.6745						19.6232						22.744						23.9547						22.0046						22.8667
	32	19.9455		25.664						19.8634						22.7763						24.002						22.2064						22.9363
	33	19.4981	19.5827	25.2963	25.301	0.108698	5.71829	-0.199565	1.14835	19.5074	19.5498	0.040354	-0.0329196	0.0271136	0.981382	22.9501	22.919	0.0605471	3.33623	0.337597	0.791358	23.4779	23.6442	0.215583	4.06146	-0.0801423	1.05712	21.888	21.911	0.0299305	2.32827	0.0473124	0.967737	22.6378	22.6552	0.0549845	3.07247	-0.0897427	1.06418
	33	19.8053		25.1947						19.5542						22.9575						23.5668						21.9001						22.611
	33	19.4448		25.412						19.5878						22.8492						23.8878						21.9448						22.7168
	34	19.2789	19.2854	24.9304	25.1303	0.203319	5.84496	-0.0728931	1.05182	19.3852	19.2651	0.162597	-0.0203094	0.0397237	0.972841	23.9516	23.4592	0.449873	4.17379	1.17516	0.442836	23.1275	23.1335	0.00522375	3.84809	-0.293505	1.22561	21.9025	21.9293	0.0313353	2.6439	0.362944	0.777576	22.3753	22.351	0.0223627	3.06564	-0.0965691	1.06923
	34	19.3242		25.1238						19.33						23.3563						23.1374						21.9216						22.3465
	34	19.2531		25.3368						19.08						23.0697						23.1355						21.9637						22.3313
shCXCR7	35	19.3695	19.4492	25.981	26.099	0.103746	6.64979	0.731932	0.602097	20.7422	20.701	0.0571109	1.25183	1.31186	0.4028	25.229	25.1976	0.0278898	5.74838	2.74975	0.148677	25.637	25.7341	0.18725	6.28487	2.14328	0.226365	23.7483	23.7688	0.0564274	4.31966	2.03871	0.243382	24.204	24.2143	0.0296862	4.76515	1.60294	0.329205
	35	19.4214		26.176						20.725						25.1759						25.6152						23.8327						24.2478
	35	19.5566		26.1399						20.6358						25.1877						25.9499						23.7256						24.1912
	36	18.6708	18.8484	26.9644	26.041	0.803505	7.19253	1.27468	0.413318	20.5564	20.3693	0.167139	1.52083	1.58086	0.334282	26.943	26.8559	0.113245	8.00745	5.00881	0.0310598	24.8264	24.8523	0.0319089	6.00383	1.86224	0.27505	23.241	23.2943	0.0488	4.44588	2.16493	0.222994	23.7478	23.7609	0.180192	4.91247	1.75026	0.297248
	36	18.9251		25.5015						20.2347						26.7279						24.8425						23.3367						23.5876
	36	18.9494		25.657						20.3168						26.8968						24.8879						23.3052						23.9473
	37	19.5312	19.6704	26.639	26.5485	0.0956495	6.87808	0.960231	0.513975	20.9213	21.1954	0.645722	1.52503	1.58506	0.33331	24.8206	24.7364	0.0946835	5.06602	2.06738	0.238592	26.1198	26.0245	0.0845551	6.35405	2.21246	0.215767	24.1744	24.1635	0.0148305	4.49308	2.21213	0.215816	24.5081	24.4744	0.140199	4.80403	1.64182	0.320452
	37	19.701		26.558						21.933						24.7548						25.9586						24.1694						24.5947
	37	19.779		26.4484						20.732						24.6339						25.995						24.1466						24.3205

## Sheet: Figure 3C QRT-PRC CXCR7_C4-2B
		Ct		Ct
		GAPDH		CXCR7	dCt	ddCt	2(-ddCT)
Scr		17.5037	16.5894	26.4553	9.86588	0.657209	0.634104
Scr		16.6484		25.7575	9.16808	-0.0405947	1.02854
Scr		15.6161		25.1815	8.59206	-0.616614	1.53327
					9.20867
75		15.6884	16.0174	28.415	12.3975	3.18886	0.109662
75		16.4214		28.942	12.9246	3.71589	0.0761034
75		15.9425		28.0826	12.0652	2.85649	0.138073
77		14.5582	14.4411	25.9217	11.4806	2.27193	0.207053
77		14.3547		25.8937	11.4526	2.24393	0.211111
77		14.4105		26.0263	11.5852	2.37649	0.192577
78		15.1601	15.0658	27.6329	12.5671	3.35839	0.0975042
78		15.0651		27.5739	12.508	3.29935	0.101578
78		14.9723		27.8632	12.7974	3.58873	0.0831158

## Sheet: Figure 3F QRT-PCR CXCR7 H660
Sample Name	Target Name	CT			Ct	dCt		ddCt	FC
H660 Scr	GAPDH	18.3435	18.077	CXCR7	24.5428	6.46576	6.38133	0.0844307	0.943157
H660 Scr	GAPDH	17.9205		CXCR7	24.3602	6.28318		-0.0981522	1.0704
H660 Scr	GAPDH	17.9671		CXCR7	24.4721	6.39505		0.0137215	0.990534
H660 siCXCR7-75	GAPDH	19.596	19.6488	CXCR7	27.1076	7.45875		1.07742	0.473875
H660 siCXCR7-75	GAPDH	19.6715		CXCR7	27.4866	7.83779		1.45646	0.364387
H660 siCXCR7-75	GAPDH	19.679		CXCR7	27.592	7.9432		1.56188	0.338711
H660 siCXCR7-78	GAPDH	18.968	18.9884	CXCR7	26.6382	7.64975		1.26842	0.415113
H660 siCXCR7-78	GAPDH	18.9789		CXCR7	26.577	7.58862		1.20729	0.433081
H660 siCXCR7-78	GAPDH	19.0183		CXCR7	26.5454	7.55694		1.17561	0.442696

## Sheet: Figure 6C PLA Noco
	Veh			NOCO
	PLA	Nuc	Ratio	PLA	Nuc	Ratio
	34	11	3.09091	8	16	0.5
	38	9	4.22222	10	16	0.625
	36	7	5.14286	8	25	0.32

## Sheet: Figure 7A WST1 C4-2B
		A440 readings				Normalized to day0
		BLANKED	LKO	SHCXR7-1	SHCXR7-5	LKO	SHCXR7-1	SHCXR7-5
	Day0		0.497	0.478	0.518	1.09071	1.10138	1.11558
			0.435	0.401	0.431	0.954645	0.923963	0.928212
			0.435	0.423	0.444	0.954645	0.974654	0.95621
		Average	0.455667	0.434	0.464333	1	1	1
	Day2		0.48	0.344	0.394	1.0534	0.792627	0.848528
			0.56	0.345	0.472	1.22897	0.794931	1.01651
			0.6	0.444	0.451	1.31675	1.02304	0.971285
						0	0	0
	Day4		1.102	0.99	0.763	2.41843	2.28111	1.64322
			1.015	1.006	0.849	2.22751	2.31797	1.82843
			1.128	1.06	0.867	2.47549	2.4424	1.86719
						0	0	0
	Day6		1.58933	1.09533	0.557333	3.48793	2.52381	1.20029
			1.60833	1.05533	0.649333	3.52963	2.43164	1.39842
			1.61433	0.988333	0.642333	3.54279	2.27727	1.38335

## Sheet: Figure 7A QRT-PCR CXCR7 C4-2B
					Ct	dCt	ddCt	FC
C4-2b LKO1	GAPDH	17.7678		CXCR7	23.3876	5.68498	0.100988	0.932394
C4-2b LKO1	GAPDH	17.6819		CXCR7	23.2804	5.57782	-0.00616455	1.00428
C4-2b LKO1	GAPDH	17.6581		CXCR7	23.1918	5.48916	-0.0948238	1.06793
		17.7026				5.58399
C4-2b shCXR7-1	GAPDH	17.7385		CXCR7	25.5076	7.77454	2.19055	0.219067
C4-2b shCXR7-1	GAPDH	17.7437		CXCR7	25.5114	7.77839	2.19441	0.218483
C4-2b shCXR7-1	GAPDH	17.717		CXCR7	25.5242	7.79114	2.20715	0.216562
		17.733
C42b shCXCR7-5	GAPDH	16.5606		CXCR7	23.6113	7.09762	1.51363	0.350228
C42b shCXCR7-5	GAPDH	16.4795		CXCR7	23.6983	7.18459	1.6006	0.329739
C42b shCXCR7-5	GAPDH	16.501		CXCR7	23.6217	7.10802	1.52403	0.347713
		16.5137

## Sheet: Figure 7B WST1 22Rv1
22Rv1
WST-1 readings	Day 0			Day 2			Day 4			Day 6
Blank	0.123	0.135	0.139	0.147	0.141	0.144	0.144	0.144	0.141	0.143	0.145	0.143
plvx-GFP	0.152	0.14	0.153	0.18	0.174	0.18	0.223	0.222	0.213	0.228	0.236	0.232
plvx-CXCR7	0.157	0.154	0.154	0.202	0.209	0.184	0.295	0.281	0.271	0.357	0.349	0.347
Adjusted to blank
	Day 0			Day 2			Day 4			Day 6
plvx-GFP	0.0196667	0.00766667	0.0206667	0.036	0.03	0.036	0.08	0.079	0.07	0.0843333	0.0923333	0.0883333
plvx-CXCR7	0.0246667	0.0216667	0.0216667	0.058	0.065	0.04	0.152	0.138	0.128	0.213333	0.205333	0.203333
Normalized to day 0
	Day 0			Day 2			Day 4			Day 6
plvx-GFP	1.22917	0.479167	1.29167	2.25	1.875	2.25	5	4.9375	4.375	5.27083	5.77083	5.52083
plvx-CXCR7	1.08824	0.955882	0.955882	2.55882	2.86765	1.76471	6.70588	6.08824	5.64706	9.41177	9.05882	8.97059

## Sheet: Figure 7C-S7D WST-1 LNCAP
LNCaP
	Day 0			Day 2			Day 4			Day 6
Blank	0.135	0.135	0.132	0.137	0.136	0.136	0.17	0.167	0.152	0.142	0.142	0.157
plvx-GFP DMSO	0.161	0.16	0.16	0.181	0.184	0.186	0.247	0.248	0.253	0.368	0.325	0.339
plvx-CXCR7 DMSO	0.164	0.165	0.162	0.195	0.179	0.192	0.295	0.28	0.281	0.517	0.493	0.492
Adjusted to blank
	Day 0			Day 2			Day 4			Day 6				Day 0			Day 2			Day 4			Day 6
plvx-GFP DMSO	0.027	0.026	0.026	0.0446667	0.0476667	0.0496667	0.084	0.085	0.09	0.221	0.178	0.192		1.02532	0.987342	0.987342	1.6962	1.81013	1.88608	3.18987	3.22785	3.41772	8.39241	6.75949	7.29114
plvx-CXCR7 DMSO	0.03	0.031	0.028	0.0586667	0.0426667	0.0556667	0.132	0.117	0.118	0.37	0.346	0.345		1.01124	1.04494	0.94382	1.97753	1.4382	1.8764	4.44944	3.94382	3.97753	12.4719	11.6629	11.6292
	0.0263333
	0.0296667
LNCaP
	Day 0			Day 2			Day 4			Day 6
Blank	0.135	0.135	0.132	0.147	0.141	0.164	0.144	0.144	0.141	0.143	0.145	0.143
plvx-GFP Tra 50uM	0.161	0.16	0.16	0.171	0.184	0.186	0.207	0.187	0.202	0.248	0.245	0.229
plvx-CXCR7 Tra 50uM	0.164	0.165	0.162	0.175	0.179	0.182	0.195	0.218	0.201	0.267	0.253	0.252
Adjusted to blank
	Day 0			Day 2			Day 4			Day 6				Day 0			Day 2			Day 4			Day 6
plvx-GFP Tra 50uM	0.027	0.026	0.026	0.0203333	0.0333333	0.0353333	0.064	0.044	0.059	0.104333	0.101333	0.0853333		1.02532	0.987342	0.987342	0.772152	1.26582	1.34177	2.43038	1.67089	2.24051	3.96203	3.8481	3.24051
plvx-CXCR7 Tra 50uM	0.03	0.031	0.028	0.0243333	0.0283333	0.0313333	0.052	0.075	0.058	0.123333	0.109333	0.108333		1.01124	1.04494	0.94382	0.820225	0.955056	1.05618	1.75281	2.52809	1.95506	4.1573	3.68539	3.65169
	0.0263333
	0.0296667
LNCaP
	Day 0			Day 2			Day 4			Day 6
Blank	0.135	0.135	0.132	0.147	0.141	0.164	0.144	0.144	0.141	0.143	0.145	0.143
plvx-GFP Tra 100uM	0.161	0.16	0.16	0.182	0.176	0.179	0.188	0.177	0.184	0.221	0.218	0.226
plvx-CXCR7 Tra 100uM	0.164	0.165	0.162	0.187	0.176	0.186	0.197	0.171	0.192	0.232	0.222	0.237
Adjusted to blank
	Day 0			Day 2			Day 4			Day 6				Day 0			Day 2			Day 4			Day 6
plvx-GFP Tra 100uM	0.027	0.026	0.026	0.0313333	0.0253333	0.0283333	0.045	0.034	0.041	0.0773333	0.0743333	0.0823333		1.02532	0.987342	0.987342	1.18987	0.962025	1.07595	1.70886	1.29114	1.55696	2.93671	2.82278	3.12658
plvx-CXCR7 Tra 100uM	0.03	0.031	0.028	0.0363333	0.0253333	0.0353333	0.054	0.028	0.049	0.0883333	0.0783333	0.0933333		1.01124	1.04494	0.94382	1.22472	0.853933	1.19101	1.82022	0.94382	1.65169	2.97753	2.64045	3.14607
	0.0263333
	0.0296667

[truncated: 8 more sheets: Figure 7D-S7E WST-1 22Rv1, Figure 7E Mouse treatment, Sup Figure 1A, Sup Figure 1F, Sup Figure 2A, Sup Figure 5B, Sup Figure 7B, Sup Figure 7C]
